# Supplementary material for: Enhancing surface activity and durability in triple conducting electrode for protonic ceramic electrochemical cells
Source: Nat Commun. 2025 May 4;16:4146. doi: 10.1038/s41467-025-59477-9 (PMC12049472; doi:10.1038/s41467-025-59477-9)
Supplement: Supplementary file 3 — Source data [file 41467_2025_59477_MOESM3_ESM.xlsx]

## Sheet: Fig. 3a
600ºC			550ºC			500ºC			450ºC			400ºC
Z' (Ω cm2)	-Z"(Ω cm2)		Z' (Ω cm2)	-Z"(Ω cm2)		Z' (Ω cm2)	-Z"(Ω cm2)		Z' (Ω cm2)	-Z"(Ω cm2)		Z' (Ω cm2)	-Z"(Ω cm2)
0.1825	-0.3303		0.2293	-0.3128		0.3029	-0.5007		0.471	0.0037		0.4248	-0.2211
0.186	-0.2493		0.2354	-0.2281		0.3086	-0.3811		0.4786	0.0132		0.4368	-0.1617
0.1893	-0.185		0.2403	-0.165		0.3146	-0.2859		0.4851	0.0214		0.4468	-0.1148
0.1922	-0.1334		0.2446	-0.1125		0.3203	-0.208		0.4915	0.0285		0.457	-0.0772
0.1955	-0.0918		0.2491	-0.0698		0.3261	-0.1459		0.4983	0.0349		0.4658	-0.0458
0.1989	-0.0581		0.2538	-0.0348		0.3319	-0.0953		0.5055	0.0407		0.4759	-0.0222				d
0.2024	-0.0309		0.2587	-0.0064		0.3382	-0.0542		0.5131	0.046		0.4854	-0.002
0.2062	-0.0087		0.264	0.0169		0.3446	-0.0206		0.5211	0.0509		0.4952	0.0148
0.21	0.0093		0.2694	0.036		0.3515	0.0074		0.5297	0.0557		0.5037	0.0288
0.2141	0.0242		0.275	0.0519		0.3587	0.0308		0.5388	0.0602		0.5131	0.0417
0.2183	0.0363		0.2809	0.0652		0.3665	0.0507		0.5483	0.0646		0.5279	0.0529
0.2227	0.0464		0.287	0.0763		0.3747	0.0669		0.5585	0.0689		0.5373	0.0632
0.2273	0.0547		0.2933	0.0855		0.3832	0.081		0.569	0.0731		0.5503	0.0716
0.2321	0.0614		0.2998	0.0934		0.3922	0.093		0.5797	0.0772		0.563	0.08
0.237	0.0665		0.3065	0.0998		0.4015	0.1034		0.5913	0.0815		0.5776	0.088
0.242	0.0704		0.3133	0.1051		0.4114	0.1118		0.6037	0.0861		0.5922	0.0957
0.2471	0.0734		0.3205	0.1094		0.4216	0.1193		0.6158	0.0906		0.6077	0.1013
0.2522	0.0748		0.3274	0.1129		0.432	0.1256		0.6289	0.0954		0.626	0.1079
0.2574	0.0756		0.3349	0.115		0.4426	0.1304		0.6431	0.1007		0.6451	0.1135
0.2623	0.0753		0.3421	0.1164		0.4535	0.135		0.6577	0.1062		0.6634	0.1186
0.267	0.0743		0.3493	0.1172		0.4645	0.138		0.6728	0.1118		0.6844	0.1233
0.2717	0.0726		0.3566	0.117		0.4758	0.1407		0.6895	0.118		0.7012	0.1262
0.2763	0.0703		0.364	0.1161		0.4868	0.1424		0.7066	0.1241		0.7198	0.1296
0.2803	0.0677		0.3707	0.1147		0.4976	0.1442		0.7242	0.1305		0.74	0.1313
0.2843	0.0648		0.3775	0.1125		0.5088	0.1444		0.7429	0.137		0.7613	0.1334
0.2879	0.0616		0.3842	0.1099		0.5203	0.1449		0.7633	0.1441		0.7821	0.1354
0.2913	0.0587		0.3905	0.1072		0.531	0.1449		0.7835	0.1513		0.8006	0.1357
0.2942	0.0561		0.3964	0.1042		0.5418	0.1447		0.8049	0.1591		0.8226	0.1381
0.297	0.0537		0.4019	0.1014		0.5529	0.1442		0.8283	0.1679		0.8435	0.1394
0.2996	0.0518		0.4075	0.0987		0.5635	0.1435		0.8521	0.1771		0.8641	0.1405
0.3021	0.0504		0.4124	0.0969		0.5738	0.1427		0.8776	0.1871		0.8836	0.1417
0.3046	0.0493		0.4172	0.0953		0.5844	0.142		0.9045	0.1977		0.9049	0.1439
0.3072	0.0486		0.422	0.0946		0.5943	0.1419		0.9339	0.2087		0.9241	0.145
0.3097	0.048		0.4266	0.095		0.604	0.1421		0.965	0.2205		0.9458	0.1479
0.3123	0.0479		0.4314	0.0957		0.6132	0.1407		0.9961	0.2317		0.9678	0.1504
0.315	0.0477		0.4365	0.0978		0.6236	0.1432		1.0317	0.2435		0.9872	0.1526
0.3176	0.0476		0.4416	0.1002		0.6332	0.145		1.0698	0.2558		1.0089	0.1568
0.3201	0.0485		0.4471	0.1031		0.6428	0.1475		1.1063	0.267		1.0309	0.1607
0.3232	0.0476		0.4529	0.1061		0.6529	0.1513		1.148	0.2789		1.0541	0.1659
0.3253	0.0472		0.4592	0.109		0.6628	0.1563		1.1913	0.2909		1.0769	0.1702
0.3279	0.0477		0.4658	0.1118		0.6732	0.1616		1.2344	0.3022		1.0989	0.1758
0.3303	0.0467		0.4719	0.1138		0.6844	0.1691		1.2825	0.3137		1.1267	0.1841
0.3328	0.0492		0.4786	0.1159		0.6958	0.1776		1.3292	0.3232		1.145	0.1852
0.3336	0.0493		0.4852	0.1179		0.709	0.1881		1.3818	0.3315		1.1737	0.1982
0.3389	0.0513		0.4913	0.1205		0.7212	0.1991		1.435	0.337		1.1993	0.2095
0.3418	0.0536		0.4984	0.1243		0.7358	0.2111		1.4877	0.3398		1.2243	0.2277
0.3448	0.0505		0.5059	0.1285		0.7531	0.2239		1.5435	0.3392		1.2572	0.2277
0.3487	0.0552		0.5136	0.1321		0.7696	0.2352		1.5952	0.3404		1.2883	0.2489
0.3528	0.0539		0.5229	0.1346		0.7885	0.2442		1.6469	0.342		1.2975	0.2639
0.3561	0.054		0.5318	0.1343		0.8092	0.2551		1.7001	0.3442		1.3375	0.2937
0.3596	0.0498		0.5417	0.1307		0.8299	0.2633		1.7567	0.3454		1.3971	0.315
0.3627	0.0466		0.5508	0.1238		0.8507	0.2693		1.8168	0.3427		1.4497	0.3411
0.3655	0.043		0.5588	0.1143		0.8719	0.274		1.8787	0.3324		1.4877	0.3621
0.3685	0.0393		0.5666	0.1054		0.8963	0.2775		1.9394	0.3128		1.5532	0.3665
0.3707	0.035		0.5723	0.092		0.9222	0.2751		1.9914	0.2857		1.6249	0.3888
0.3726	0.0308		0.5771	0.0805		0.9536	0.267		2.0363	0.2527		1.6744	0.4159
0.3741	0.0268		0.5809	0.0695		0.9726	0.2562		2.071	0.2177		1.724	0.4309
0.3752	0.0228		0.5833	0.0558		0.9973	0.2363		2.0965	0.1842		1.853	0.4316
0.3776	0.0188		0.5862	0.0516		1.0235	0.1861		2.1149	0.1534		1.9484	0.4419
0.3767	0.0168		0.5879	0.0432		1.0278	0.1809		2.1254	0.1266		2.0092	0.4279
0.377	0.0136		0.5894	0.0351		1.0453	0.1505		2.1341	0.1051		2.0905	0.4094
0.3772	0.0117		0.5963	0.0651		1.0465	0.1122		2.1399	0.0862		2.201	0.3594
0.3775	0.0102		0.5912	0.0237		1.0616	0.1019		2.1471	0.0713		2.2356	0.321
0.3777	0.0078		0.5909	0.022		1.0627	0.0967		2.1511	0.059		2.3151	0.2575
0.3779	0.0083		0.5915	0.0153		1.1007	0.022		2.1527	0.0485		2.318	0.2157
			0.5918	0.0131		1.0661	0.0791		2.1569	0.0405		2.3854	0.2218
						1.0738	0.0671		2.1627	0.034		2.3692	0.157
						1.1117	0.0284		2.1652	0.0294		2.4356	0.0995
						1.0719	0.0303					2.6473	0.1501
						1.0661	0.0324					2.2961	0.2634
												2.4057	0.0676

## Sheet: Fig. 3b
600ºC			550ºC			500ºC			450ºC			400ºC
Z' (Ω cm2)	-Z"(Ω cm2)		Z' (Ω cm2)	-Z"(Ω cm2)		Z' (Ω cm2)	-Z"(Ω cm2)		Z' (Ω cm2)	-Z"(Ω cm2)		Z' (Ω cm2)	-Z"(Ω cm2)
0.19	-0.0458		0.2114	-0.2678		0.2201	-0.3741		0.2277	-0.391		0.268	0.0098
0.1876	-0.0696		0.2126	-0.21		0.2217	-0.2938		0.23	-0.3071		0.2687	0.0106
0.1838	-0.0538		0.2139	-0.1638		0.2234	-0.2295		0.2325	-0.2397		0.2695	0.0114
0.1884	-0.0304		0.2151	-0.127		0.2249	-0.1781		0.2348	-0.1856		0.2703	0.0123
0.1943	-0.0046		0.2161	-0.0976		0.2262	-0.1369		0.2367	-0.1425		0.2711	0.0133
0.1976	0.0027		0.217	-0.0743		0.2275	-0.1043		0.2386	-0.1082		0.272	0.0143
0.1999	0.0062		0.2178	-0.0557		0.2286	-0.0784		0.2402	-0.081		0.273	0.0155
0.2022	0.0088		0.2187	-0.041		0.2297	-0.0576		0.2419	-0.0591		0.274	0.0168
0.2043	0.0104		0.2195	-0.0291		0.2308	-0.041		0.2435	-0.0416		0.2751	0.0183
0.2066	0.0111		0.2204	-0.0197		0.232	-0.0277		0.2453	-0.0275		0.2764	0.0199
0.2087	0.0116		0.2213	-0.0123		0.2332	-0.017		0.2472	-0.0163		0.2777	0.0217
0.2105	0.0119		0.2221	-0.0062		0.2343	-0.0083		0.2489	-0.007		0.2791	0.0237
0.2124	0.012		0.2231	-0.0013		0.2357	-0.0011		0.2508	0.0005172		0.2807	0.026
0.2145	0.0127		0.224	0.0026		0.237	0.0046		0.2528	0.0067		0.2824	0.0284
0.2165	0.0133		0.225	0.0058		0.2384	0.0093		0.2549	0.0119		0.2843	0.0311
0.2187	0.0139		0.2259	0.0082		0.2398	0.0132		0.2571	0.0162		0.2865	0.0341
0.2208	0.0147		0.2269	0.0102		0.2412	0.0163		0.2593	0.0197		0.2887	0.0372
0.2233	0.0154		0.2279	0.0117		0.2426	0.0189		0.2615	0.0227		0.2913	0.0407
0.2259	0.0168		0.2288	0.0131		0.2441	0.021		0.2639	0.0251		0.2942	0.0445
0.2286	0.018		0.2298	0.0139		0.2456	0.0228		0.2663	0.0273		0.2974	0.0485
0.2315	0.0192		0.2307	0.0147		0.2471	0.0244		0.2688	0.029		0.3008	0.0526
0.2352	0.0204		0.2317	0.0154		0.2486	0.0258		0.2712	0.0308		0.3047	0.0571
0.2381	0.0222		0.2326	0.016		0.2501	0.0272		0.2737	0.0324		0.3089	0.0616
0.2422	0.0248		0.2335	0.0166		0.2517	0.0284		0.2762	0.0338		0.3134	0.0663
0.2473	0.025		0.2344	0.0171		0.2532	0.0298		0.2789	0.0353		0.3183	0.071
0.2524	0.0235		0.2354	0.0178		0.2549	0.0312		0.2817	0.0368		0.3239	0.076
0.2567	0.0198		0.2363	0.0184		0.2566	0.0326		0.2843	0.0383		0.3297	0.0807
0.2601	0.0145		0.2373	0.0192		0.2583	0.0342		0.2871	0.0399		0.3361	0.0852
0.2618	0.0109		0.2383	0.02		0.2602	0.0359		0.2901	0.0416		0.3431	0.0896
0.2585	0.0171		0.2394	0.0209		0.2621	0.0378		0.2932	0.0435		0.3503	0.0935
0.2633	0.0051		0.2405	0.022		0.2641	0.0397		0.2963	0.0456		0.3579	0.0968
0.2626	0.0076		0.2417	0.0231		0.2663	0.0419		0.2997	0.0478		0.3658	0.0994
0.2643	0.0029		0.2429	0.0244		0.2686	0.0441		0.3032	0.0501		0.3742	0.1011
0.2637	0.00051024		0.2442	0.0257		0.271	0.0464		0.3067	0.0524		0.3826	0.1024
0.2648	0.00046345		0.2456	0.027		0.2736	0.0485		0.3107	0.055		0.3906	0.1024
0.2635	0.0003546		0.2472	0.0285		0.2764	0.0513		0.315	0.0577		0.3992	0.1015
0.2545	-0.0011		0.2488	0.0299		0.2793	0.0538		0.3194	0.0603		0.4078	0.0998
0.2644	0.003		0.2504	0.0312		0.2825	0.0561		0.3241	0.063		0.4154	0.0973
			0.2523	0.0326		0.2859	0.0582		0.3294	0.0653		0.4234	0.0938
			0.2541	0.0338		0.2893	0.0603		0.3344	0.0672		0.4308	0.0898
			0.2561	0.035		0.2929	0.0614		0.34	0.0687		0.4374	0.0856
			0.2581	0.036		0.2966	0.0625		0.3455	0.0702		0.4438	0.0809
			0.2601	0.0371		0.3003	0.0633		0.351	0.0713		0.4492	0.0766
			0.2622	0.0383		0.3037	0.0641		0.3563	0.0725		0.4547	0.072
			0.2642	0.0394		0.3076	0.0648		0.362	0.0732		0.4595	0.0678
			0.2663	0.0409		0.3109	0.0652		0.3679	0.0731		0.464	0.064
			0.2687	0.0424		0.3146	0.0665		0.3735	0.0755		0.4685	0.0606
			0.271	0.0439		0.3182	0.0677		0.3789	0.0768		0.4725	0.0574
			0.2737	0.0457		0.3225	0.0686		0.3852	0.0784		0.4767	0.0539
			0.2765	0.0472		0.3265	0.0696		0.3918	0.0797		0.4805	0.0513
			0.2808	0.0478		0.3313	0.0703		0.3984	0.0804		0.4842	0.0485
			0.2829	0.0485		0.3359	0.0709		0.4061	0.0795		0.4877	0.0457
			0.286	0.0479		0.34	0.067		0.413	0.0782		0.491	0.0426
			0.2898	0.0459		0.3448	0.0634		0.4213	0.0753		0.4941	0.0395
			0.2923	0.0434		0.3487	0.0581		0.427	0.0686		0.4966	0.0362
			0.295	0.0405		0.3524	0.0523		0.4315	0.0615		0.4992	0.0329
			0.2975	0.0362		0.3555	0.0458		0.4375	0.0534		0.5011	0.0299
			0.2998	0.0304		0.3579	0.0396		0.4414	0.0456		0.5029	0.0267
			0.3011	0.0285		0.3596	0.0338		0.4442	0.0402		0.5043	0.024
			0.3028	0.0229		0.3609	0.0293		0.4459	0.035		0.5057	0.0217
			0.3033	0.0221		0.3613	0.0244		0.4467	0.0292		0.5069	0.0194
			0.3042	0.0193		0.3628	0.0207		0.4508	0.0237
			0.3049	0.0168		0.3631	0.0178		0.4502	0.0206
			0.3055	0.0146		0.3644	0.015		0.4505	0.0171
			0.3061	0.0128		0.3642	0.0122
			0.3068	0.0115		0.3628	0.0088
			0.3073	0.0097		0.3664	0.0083
			0.3075	0.0087		0.3651	0.0088
			0.3079	0.0073
			0.308	0.0067
			0.3071	0.0088
			0.3081	0.0077

## Sheet: Fig. 3c
600ºC			550ºC			500ºC			450ºC			400ºC
Z' (Ω cm2)	-Z"(Ω cm2)		Z' (Ω cm2)	-Z"(Ω cm2)		Z' (Ω cm2)	-Z"(Ω cm2)		Z' (Ω cm2)	-Z"(Ω cm2)		Z' (Ω cm2)	-Z"(Ω cm2)
0.1577	0.0017		0.1752	0.0022		0.1904	6.65e-05		0.2202	0.0038		0.2376	0.0064
0.1592	0.0044		0.1766	0.0063		0.191	0.0055		0.2274	0.0124		0.2445	0.0168
0.1607	0.0064		0.178	0.009		0.1919	0.0081		0.231	0.0178		0.2497	0.024
0.1625	0.0076		0.1798	0.0113		0.1953	0.012		0.2323	0.0204		0.2557	0.029
0.164	0.0082		0.1825	0.012		0.1988	0.017		0.2362	0.0216		0.2616	0.0314
0.1654	0.0085		0.1845	0.0124		0.198	0.0162		0.2435	0.0248		0.2668	0.0323
0.1668	0.0089		0.1875	0.0119		0.1993	0.0173		0.2485	0.0253		0.272	0.034
0.1683	0.0092		0.1896	0.0122		0.2066	0.0194		0.2528	0.0261		0.2753	0.035
0.1696	0.0095		0.1911	0.0144		0.2094	0.0178		0.2584	0.0274		0.2804	0.0358
0.1711	0.01		0.1926	0.0149		0.2135	0.0213		0.2622	0.0282		0.2854	0.0374
0.1724	0.0105		0.1946	0.0152		0.2032	0.0205		0.2666	0.0302		0.2907	0.0392
0.1741	0.0113		0.1981	0.0189		0.1929	0.0093		0.263	0.0294		0.2978	0.0427
0.176	0.0119		0.2021	0.0209		0.2183	0.0213		0.2768	0.038		0.3043	0.042
0.178	0.013		0.2036	0.0245		0.2281	0.0314		0.2726	0.032		0.3091	0.0495
0.1792	0.0136		0.2061	0.0258		0.2227	0.0241		0.2846	0.0388		0.3111	0.0505
0.182	0.0152		0.2087	0.0262		0.2267	0.0262		0.2894	0.042		0.3129	0.0479
0.1844	0.0166		0.2105	0.0263		0.2414	0.0341		0.2992	0.0443		0.3206	0.0523
0.1872	0.0183		0.2126	0.0263		0.2368	0.0324		0.3247	0.0424		0.3285	0.0539
0.1906	0.0208		0.2153	0.0262		0.2328	0.0315		0.3061	0.0476		0.3332	0.0501
0.1948	0.0213		0.2191	0.0259		0.2462	0.034		0.3138	0.0435		0.3762	0.0477
0.1987	0.0201		0.2234	0.0254		0.2483	0.034		0.3397	0.0289		0.3647	0.0518
0.2027	0.0155		0.2269	0.0235		0.253	0.0348		0.3563	0.0142		0.3838	0.0454
0.2047	0.0129		0.2306	0.0224		0.2583	0.033		0.3339	0.0324		0.4079	0.01
0.2072	0.0108		0.2333	0.0201		0.2618	0.0321		0.3667	0.0056		0.3983	0.0327
0.2005	0.018		0.2363	0.0177		0.2635	0.0311		0.2711	0.362		0.4046	0.0252
0.2099	0.0076		0.2371	0.0153		0.2684	0.0285		0.2226	0.0097		0.3572	0.0512
0.2121	0.0017		0.2383	0.0138		0.2722	0.0265		0.3488	0.0189		0.4051	0.0205
0.1984	0.0207		0.2399	0.0114		0.278	0.0244		0.3662	0.447		0.4104	0.0043
0.2107	0.004		0.241	0.0095		0.284	0.0224		0.2402	0.024		0.3897	0.0402
			0.2422	0.0075		0.2873	0.0197					0.3428	0.0495
			0.2434	0.0034		0.291	0.0151					0.3505	0.0495
				0		0.2959	0.0113
				--		0.2995	0.0073
				--
				--
				--
				--
				--
				--
				--
				--
				--
				--
				--
				--
				--
				--
				--
				--
				--
				--
				--
				--
				--
				--
				--
				--
				--
				--
				--
				--
				--
				--
				--
				--
				--
				--
				--
				--
				--

## Sheet: Fig. 3d
Powder-packed PNC at OCV			NAUP-PNC at OCV			NAUP-PNC at 1.30 V
Z' (Ω cm2)	-Z"(Ω cm2)		Z' (Ω cm2)	-Z"(Ω cm2)		Z' (Ω cm2)	-Z"(Ω cm2)
0.21	0.0093		0.1976	0.0027		0.1577	0.0022
0.2141	0.0242		0.1999	0.0062		0.1592	0.0055
0.2183	0.0363		0.2022	0.0088		0.1607	0.008
0.2227	0.0464		0.2043	0.0104		0.1625	0.0095
0.2273	0.0547		0.2066	0.0111		0.164	0.0102
0.2321	0.0614		0.2087	0.0116		0.1654	0.0107
0.237	0.0665		0.2105	0.0119		0.1668	0.0111
0.242	0.0704		0.2124	0.012		0.1683	0.0115
0.2471	0.0734		0.2145	0.0127		0.1696	0.0119
0.2522	0.0748		0.2165	0.0133		0.1711	0.0125
0.2574	0.0756		0.2187	0.0139		0.1724	0.0131
0.2623	0.0753		0.2208	0.0147		0.1741	0.0141
0.267	0.0743		0.2233	0.0154		0.176	0.0148
0.2717	0.0726		0.2259	0.0168		0.178	0.0162
0.2763	0.0703		0.2286	0.018		0.1792	0.017
0.2803	0.0677		0.2315	0.0192		0.182	0.019
0.2843	0.0648		0.2352	0.0204		0.1844	0.0208
0.2879	0.0616		0.2381	0.0222		0.1872	0.0229
0.2913	0.0587		0.2422	0.0248		0.1906	0.026
0.2942	0.0561		0.2473	0.025		0.1948	0.0266
0.297	0.0537		0.2524	0.0235		0.1987	0.0251
0.2996	0.0518		0.2567	0.0198		0.2027	0.0194
0.3021	0.0504		0.2601	0.0145		0.2047	0.0161
0.3046	0.0493		0.2618	0.0109		0.2072	0.0135
0.3072	0.0486		0.2585	0.0171		0.2005	0.0225
0.3097	0.048		0.2633	0.0051		0.2099	0.0095
0.3123	0.0479		0.2626	0.0076		0.2121	0.0022
0.315	0.0477		0.2643	0.0029		0.1984	0.0259
0.3176	0.0476		0.2637	0.00051024		0.2107	0.005
0.3201	0.0485		0.2648	0.00046345
0.3232	0.0476		0.2635	0.0003546
0.3253	0.0472		0.2545	0.0201
0.3279	0.0477		0.2644	0.003
0.3303	0.0467
0.3328	0.0492
0.3336	0.0493
0.3389	0.0513
0.3418	0.0536
0.3448	0.0505
0.3487	0.0552
0.3528	0.0539
0.3561	0.054
0.3596	0.0498
0.3627	0.0466
0.3655	0.043
0.3685	0.0393
0.3707	0.035
0.3726	0.0308
0.3741	0.0268
0.3752	0.0228
0.3776	0.0188
0.3767	0.0168
0.377	0.0136
0.3772	0.0117
0.3775	0.0102
0.3777	0.0078
0.3779	0.0083

## Sheet: Fig. 3e
Powder-packed PNC at OCV			NAUP-PNC at OCV			NAUP-PNC at 1.30 V
log (f) (Hz)	γ(τ) (Ω s-1)		log (f) (Hz)	γ(τ) (Ω s-1)		log (f) (Hz)	γ(τ) (Ω s-1)
0	0.000378		0.0065	0.0074		-0.007	2.45e-06
0.0103	0.000468		0.018	0.0081		0.0042	3.24e-06
0.0206	0.000577		0.0294	0.0087		0.0155	4.27e-06
0.0309	0.000709		0.0408	0.0094		0.0268	5.6e-06
0.0412	0.000869		0.0523	0.0102		0.0381	7.33e-06
0.0515	0.0011		0.0637	0.011		0.0494	9.55e-06
0.0619	0.0013		0.0752	0.0118		0.0607	1.24e-05
0.0722	0.0016		0.0866	0.0127		0.0719	1.61e-05
0.0825	0.0019		0.0981	0.0136		0.0832	2.07e-05
0.0928	0.0023		0.1095	0.0145		0.0945	2.66e-05
0.1031	0.0028		0.121	0.0156		0.1058	3.41e-05
0.1134	0.0033		0.1324	0.0166		0.1171	4.35e-05
0.1237	0.004		0.1439	0.0178		0.1283	5.54e-05
0.134	0.0047		0.1553	0.019		0.1396	7.02e-05
0.1443	0.0056		0.1667	0.0202		0.1509	8.87e-05
0.1546	0.0067		0.1782	0.0216		0.1622	0.000112
0.1649	0.0079		0.1896	0.0231		0.1735	0.00014
0.1753	0.0093		0.2011	0.0247		0.1848	0.000175
0.1856	0.0109		0.2125	0.0263		0.196	0.000218
0.1959	0.0128		0.224	0.0282		0.2073	0.00027
0.2062	0.0149		0.2354	0.0302		0.2186	0.000334
0.2165	0.0173		0.2469	0.0323		0.2299	0.000412
0.2268	0.0201		0.2583	0.0347		0.2412	0.000506
0.2371	0.0233		0.2697	0.0373		0.2525	0.000619
0.2474	0.0269		0.2812	0.0401		0.2638	0.000755
0.2577	0.0309		0.2926	0.0431		0.275	0.000918
0.268	0.0354		0.3041	0.0463		0.2863	0.0011
0.2783	0.0405		0.3155	0.0499		0.2976	0.0013
0.2887	0.0461		0.327	0.0537		0.3089	0.0016
0.299	0.0524		0.3384	0.0579		0.3202	0.0019
0.3093	0.0594		0.3499	0.0623		0.3314	0.0023
0.3196	0.067		0.3613	0.0671		0.3427	0.0028
0.3299	0.0755		0.3727	0.0722		0.354	0.0033
0.3402	0.0848		0.3842	0.0777		0.3653	0.0039
0.3505	0.0949		0.3956	0.0834		0.3766	0.0045
0.3608	0.106		0.4071	0.0895		0.3879	0.0053
0.3711	0.118		0.4185	0.0959		0.3992	0.0062
0.3814	0.131		0.43	0.103		0.4104	0.0073
0.3917	0.145		0.4414	0.11		0.4217	0.0084
0.4021	0.159		0.4529	0.117		0.433	0.0097
0.4124	0.175		0.4643	0.124		0.4443	0.0112
0.4227	0.192		0.4758	0.132		0.4556	0.0129
0.433	0.21		0.4872	0.14		0.4669	0.0148
0.4433	0.229		0.4986	0.148		0.4781	0.0168
0.4536	0.249		0.5101	0.156		0.4894	0.0191
0.4639	0.27		0.5215	0.164		0.5007	0.0217
0.4742	0.291		0.533	0.172		0.512	0.0245
0.4845	0.314		0.5444	0.18		0.5233	0.0275
0.4949	0.337		0.5559	0.188		0.5346	0.0308
0.5051	0.361		0.5673	0.196		0.5458	0.0344
0.5155	0.385		0.5788	0.204		0.5571	0.0383
0.5258	0.41		0.5902	0.212		0.5684	0.0425
0.5361	0.435		0.6016	0.219		0.5797	0.047
0.5464	0.461		0.6131	0.226		0.591	0.0517
0.5567	0.487		0.6245	0.233		0.6023	0.0568
0.567	0.512		0.636	0.239		0.6135	0.0621
0.5773	0.537		0.6474	0.245		0.6248	0.0676
0.5876	0.562		0.6589	0.25		0.6361	0.0735
0.5979	0.587		0.6703	0.255		0.6474	0.0795
0.6082	0.611		0.6818	0.26		0.6587	0.0857
0.6186	0.634		0.6932	0.264		0.67	0.0921
0.6289	0.656		0.7046	0.268		0.6812	0.0986
0.6392	0.676		0.7161	0.271		0.6925	0.105
0.6495	0.696		0.7275	0.274		0.7038	0.112
0.6598	0.714		0.739	0.276		0.7151	0.119
0.6701	0.731		0.7504	0.278		0.7264	0.125
0.6804	0.746		0.7619	0.279		0.7377	0.132
0.6907	0.759		0.7733	0.279		0.7489	0.138
0.701	0.77		0.7848	0.279		0.7602	0.144
0.7113	0.779		0.7962	0.279		0.7715	0.15
0.7216	0.787		0.8077	0.278		0.7828	0.156
0.732	0.792		0.8191	0.277		0.7941	0.162
0.7423	0.795		0.8305	0.275		0.8054	0.167
0.7526	0.796		0.842	0.273		0.8166	0.171
0.7629	0.795		0.8534	0.27		0.8279	0.176
0.7732	0.792		0.8649	0.267		0.8392	0.179
0.7835	0.787		0.8763	0.264		0.8505	0.182
0.7938	0.78		0.8878	0.26		0.8618	0.185
0.8041	0.771		0.8992	0.256		0.8731	0.187
0.8144	0.761		0.9107	0.251		0.8843	0.189
0.8247	0.749		0.9221	0.246		0.8956	0.19
0.835	0.735		0.9335	0.241		0.9069	0.191
0.8454	0.719		0.945	0.236		0.9182	0.191
0.8557	0.703		0.9564	0.231		0.9295	0.19
0.866	0.685		0.9679	0.225		0.9408	0.189
0.8763	0.666		0.9793	0.219		0.952	0.187
0.8866	0.646		0.9908	0.213		0.9633	0.185
0.8969	0.626		1.0022	0.207		0.9746	0.183
0.9072	0.605		1.0137	0.201		0.9859	0.18
0.9175	0.583		1.0251	0.195		0.9972	0.177
0.9278	0.562		1.0366	0.189		1.0085	0.173
0.9381	0.54		1.048	0.183		1.0197	0.17
0.9485	0.517		1.0594	0.177		1.031	0.166
0.9588	0.495		1.0709	0.171		1.0423	0.161
0.9691	0.473		1.0823	0.165		1.0536	0.157
0.9794	0.452		1.0938	0.16		1.0649	0.152
0.9897	0.43		1.1052	0.155		1.0762	0.148
1	0.41		1.1167	0.15		1.0874	0.143
1.0103	0.389		1.1281	0.145		1.0987	0.138
1.0206	0.369		1.1396	0.14		1.11	0.134
1.0309	0.35		1.151	0.136		1.1213	0.129
1.0412	0.332		1.1624	0.132		1.1326	0.125
1.0515	0.314		1.1739	0.128		1.1439	0.12
1.0619	0.297		1.1853	0.125		1.1551	0.116
1.0722	0.28		1.1968	0.122		1.1664	0.111
1.0825	0.265		1.2082	0.119		1.1777	0.107
1.0928	0.25		1.2197	0.117		1.189	0.103
1.1031	0.236		1.2311	0.115		1.2003	0.0989
1.1134	0.222		1.2426	0.113		1.2116	0.095
1.1237	0.209		1.254	0.112		1.2228	0.0913
1.134	0.197		1.2655	0.111		1.2341	0.0877
1.1443	0.186		1.2769	0.11		1.2454	0.0843
1.1546	0.175		1.2883	0.109		1.2567	0.0809
1.1649	0.165		1.2998	0.109		1.268	0.0778
1.1753	0.156		1.3112	0.109		1.2793	0.0747
1.1856	0.147		1.3227	0.109		1.2906	0.0718
1.1959	0.139		1.3341	0.11		1.3018	0.0691
1.2062	0.131		1.3456	0.11		1.3131	0.0665
1.2165	0.123		1.357	0.111		1.3244	0.064
1.2268	0.117		1.3685	0.112		1.3357	0.0617
1.2371	0.11		1.3799	0.113		1.347	0.0596
1.2474	0.105		1.3913	0.115		1.3583	0.0576
1.2577	0.0992		1.4028	0.116		1.3695	0.0558
1.268	0.0942		1.4142	0.117		1.3808	0.0541
1.2784	0.0896		1.4257	0.119		1.3921	0.0526
1.2887	0.0854		1.4371	0.12		1.4034	0.0513
1.299	0.0816		1.4486	0.122		1.4147	0.0502
1.3093	0.0782		1.46	0.123		1.426	0.0492
1.3196	0.0751		1.4715	0.125		1.4372	0.0484
1.3299	0.0724		1.4829	0.126		1.4485	0.0478
1.3402	0.0701		1.4943	0.127		1.4598	0.0474
1.3505	0.0681		1.5058	0.128		1.4711	0.0472
1.3608	0.0665		1.5172	0.13		1.4824	0.0471
1.3711	0.0653		1.5287	0.131		1.4937	0.0473
1.3814	0.0644		1.5401	0.131		1.5049	0.0476
1.3918	0.0638		1.5516	0.132		1.5162	0.0481
1.4021	0.0636		1.563	0.133		1.5275	0.0487
1.4124	0.0636		1.5745	0.133		1.5388	0.0496
1.4227	0.0641		1.5859	0.133		1.5501	0.0505
1.433	0.0648		1.5974	0.133		1.5614	0.0516
1.4433	0.0659		1.6088	0.133		1.5726	0.0528
1.4536	0.0672		1.6202	0.133		1.5839	0.0542
1.4639	0.0688		1.6317	0.133		1.5952	0.0556
1.4742	0.0708		1.6431	0.132		1.6065	0.0571
1.4845	0.0729		1.6546	0.132		1.6178	0.0587
1.4948	0.0753		1.666	0.131		1.6291	0.0603
1.5052	0.0779		1.6775	0.13		1.6403	0.0619
1.5155	0.0807		1.6889	0.129		1.6516	0.0635
1.5258	0.0836		1.7004	0.128		1.6629	0.0651
1.5361	0.0867		1.7118	0.127		1.6742	0.0666
1.5464	0.09		1.7232	0.126		1.6855	0.0681
1.5567	0.0932		1.7347	0.124		1.6968	0.0695
1.567	0.0966		1.7461	0.123		1.708	0.0708
1.5773	0.1		1.7576	0.121		1.7193	0.0719
1.5876	0.103		1.769	0.12		1.7306	0.0729
1.5979	0.107		1.7805	0.118		1.7419	0.0737
1.6082	0.11		1.7919	0.116		1.7532	0.0743
1.6186	0.114		1.8034	0.114		1.7645	0.0748
1.6289	0.117		1.8148	0.113		1.7757	0.075
1.6392	0.12		1.8263	0.111		1.787	0.075
1.6495	0.123		1.8377	0.109		1.7983	0.0748
1.6598	0.126		1.8491	0.107		1.8096	0.0743
1.6701	0.128		1.8606	0.104		1.8209	0.0736
1.6804	0.131		1.872	0.102		1.8322	0.0727
1.6907	0.133		1.8835	0.0999		1.8434	0.0716
1.701	0.135		1.8949	0.0976		1.8547	0.0703
1.7113	0.137		1.9064	0.0953		1.866	0.0687
1.7216	0.139		1.9178	0.093		1.8773	0.067
1.732	0.14		1.9293	0.0906		1.8886	0.0651
1.7423	0.141		1.9407	0.0882		1.8999	0.063
1.7526	0.142		1.9521	0.0859		1.9111	0.0608
1.7629	0.143		1.9636	0.0835		1.9224	0.0585
1.7732	0.143		1.975	0.0812		1.9337	0.056
1.7835	0.144		1.9865	0.0789		1.945	0.0535
1.7938	0.144		1.9979	0.0767		1.9563	0.0509
1.8041	0.144		2.0094	0.0745		1.9676	0.0483
1.8144	0.144		2.0208	0.0724		1.9788	0.0456
1.8247	0.144		2.0323	0.0704		1.9901	0.0429
1.8351	0.143		2.0437	0.0684		2.0014	0.0403
1.8454	0.143		2.0552	0.0666		2.0127	0.0377
1.8557	0.142		2.0666	0.0649		2.024	0.0351
1.866	0.142		2.078	0.0632		2.0353	0.0326
1.8763	0.141		2.0895	0.0617		2.0465	0.0302
1.8866	0.14		2.1009	0.0603		2.0578	0.0279
1.8969	0.139		2.1124	0.059		2.0691	0.0256
1.9072	0.138		2.1238	0.0578		2.0804	0.0235
1.9175	0.137		2.1353	0.0567		2.0917	0.0215
1.9278	0.136		2.1467	0.0558		2.103	0.0196
1.9381	0.135		2.1582	0.055		2.1142	0.0179
1.9485	0.134		2.1696	0.0543		2.1255	0.0162
1.9588	0.133		2.181	0.0537		2.1368	0.0147
1.9691	0.132		2.1925	0.0532		2.1481	0.0134
1.9794	0.131		2.2039	0.0529		2.1594	0.0122
1.9897	0.13		2.2154	0.0526		2.1707	0.0111
2	0.129		2.2268	0.0525		2.1819	0.0101
2.0103	0.128		2.2383	0.0525		2.1932	0.0093
2.0206	0.126		2.2497	0.0525		2.2045	0.0086
2.0309	0.125		2.2612	0.0527		2.2158	0.008
2.0412	0.124		2.2726	0.0529		2.2271	0.0076
2.0515	0.123		2.284	0.0532		2.2384	0.0072
2.0619	0.121		2.2955	0.0536		2.2496	0.007
2.0722	0.12		2.3069	0.0541		2.2609	0.0069
2.0825	0.119		2.3184	0.0547		2.2722	0.007
2.0928	0.117		2.3298	0.0553		2.2835	0.0071
2.1031	0.116		2.3413	0.0559		2.2948	0.0073
2.1134	0.115		2.3527	0.0567		2.3061	0.0077
2.1237	0.113		2.3642	0.0575		2.3173	0.0082
2.134	0.112		2.3756	0.0583		2.3286	0.0088
2.1443	0.111		2.3871	0.0591		2.3399	0.0095
2.1546	0.109		2.3985	0.06		2.3512	0.0102
2.1649	0.108		2.4099	0.0609		2.3625	0.0111
2.1753	0.107		2.4214	0.0618		2.3738	0.0121
2.1856	0.106		2.4328	0.0627		2.385	0.0132
2.1959	0.104		2.4443	0.0636		2.3963	0.0144
2.2062	0.103		2.4557	0.0645		2.4076	0.0157
2.2165	0.102		2.4672	0.0653		2.4189	0.0171
2.2268	0.101		2.4786	0.0662		2.4302	0.0186
2.2371	0.1		2.4901	0.067		2.4415	0.0201
2.2474	0.0997		2.5015	0.0678		2.4528	0.0218
2.2577	0.099		2.5129	0.0686		2.464	0.0234
2.268	0.0984		2.5244	0.0693		2.4753	0.0252
2.2784	0.0979		2.5358	0.0699		2.4866	0.027
2.2887	0.0974		2.5473	0.0706		2.4979	0.0288
2.299	0.0971		2.5587	0.0712		2.5092	0.0307
2.3093	0.0968		2.5702	0.0717		2.5205	0.0326
2.3196	0.0967		2.5816	0.0722		2.5317	0.0345
2.3299	0.0966		2.5931	0.0727		2.543	0.0363
2.3402	0.0966		2.6045	0.0731		2.5543	0.0382
2.3505	0.0967		2.616	0.0734		2.5656	0.04
2.3608	0.0968		2.6274	0.0738		2.5769	0.0418
2.3711	0.097		2.6388	0.0741		2.5882	0.0435
2.3814	0.0973		2.6503	0.0743		2.5994	0.0451
2.3918	0.0976		2.6617	0.0746		2.6107	0.0466
2.4021	0.098		2.6732	0.0747		2.622	0.048
2.4124	0.0985		2.6846	0.0749		2.6333	0.0494
2.4227	0.0989		2.6961	0.0751		2.6446	0.0505
2.433	0.0994		2.7075	0.0751		2.6559	0.0516
2.4433	0.1		2.719	0.0752		2.6671	0.0524
2.4536	0.101		2.7304	0.0753		2.6784	0.0532
2.4639	0.101		2.7418	0.0752		2.6897	0.0537
2.4742	0.102		2.7533	0.0752		2.701	0.0541
2.4845	0.102		2.7647	0.0751		2.7123	0.0543
2.4948	0.103		2.7762	0.0749		2.7236	0.0544
2.5052	0.104		2.7876	0.0747		2.7348	0.0543
2.5155	0.105		2.7991	0.0745		2.7461	0.054
2.5258	0.105		2.8105	0.0742		2.7574	0.0535
2.5361	0.106		2.822	0.0738		2.7687	0.0529
2.5464	0.107		2.8334	0.0734		2.78	0.0521
2.5567	0.108		2.8448	0.0729		2.7913	0.0512
2.567	0.109		2.8563	0.0723		2.8025	0.0501
2.5773	0.11		2.8677	0.0717		2.8138	0.049
2.5876	0.111		2.8792	0.0711		2.8251	0.0477
2.5979	0.112		2.8906	0.0703		2.8364	0.0463
2.6082	0.113		2.9021	0.0696		2.8477	0.0448
2.6186	0.114		2.9135	0.0687		2.859	0.0432
2.6289	0.115		2.925	0.0679		2.8702	0.0416
2.6392	0.116		2.9364	0.067		2.8815	0.04
2.6495	0.117		2.9479	0.0661		2.8928	0.0383
2.6598	0.118		2.9593	0.0651		2.9041	0.0366
2.6701	0.119		2.9707	0.0642		2.9154	0.0348
2.6804	0.121		2.9822	0.0633		2.9267	0.0331
2.6907	0.122		2.9936	0.0623		2.9379	0.0314
2.701	0.123		3.0051	0.0615		2.9492	0.0298
2.7113	0.124		3.0165	0.0606		2.9605	0.0281
2.7216	0.125		3.028	0.0598		2.9718	0.0265
2.732	0.126		3.0394	0.059		2.9831	0.025
2.7423	0.127		3.0509	0.0583		2.9944	0.0236
2.7526	0.127		3.0623	0.0577		3.0056	0.0222
2.7629	0.128		3.0737	0.0571		3.0169	0.0209
2.7732	0.129		3.0852	0.0567		3.0282	0.0196
2.7835	0.129		3.0966	0.0563		3.0395	0.0185
2.7938	0.13		3.1081	0.0559		3.0508	0.0174
2.8041	0.13		3.1195	0.0557		3.0621	0.0164
2.8144	0.131		3.131	0.0556		3.0733	0.0156
2.8247	0.131		3.1424	0.0555		3.0846	0.0148
2.8351	0.131		3.1539	0.0556		3.0959	0.0141
2.8454	0.131		3.1653	0.0557		3.1072	0.0135
2.8557	0.131		3.1768	0.0559		3.1185	0.013
2.866	0.131		3.1882	0.0562		3.1298	0.0125
2.8763	0.131		3.1996	0.0565		3.141	0.0122
2.8866	0.131		3.2111	0.057		3.1523	0.012
2.8969	0.13		3.2225	0.0575		3.1636	0.0118
2.9072	0.13		3.234	0.0581		3.1749	0.0117
2.9175	0.13		3.2454	0.0587		3.1862	0.0117
2.9278	0.129		3.2569	0.0594		3.1975	0.0118
2.9381	0.128		3.2683	0.0602		3.2087	0.012
2.9485	0.128		3.2798	0.061		3.22	0.0122
2.9588	0.127		3.2912	0.0619		3.2313	0.0125
2.9691	0.127		3.3026	0.0629		3.2426	0.0128
2.9794	0.126		3.3141	0.0639		3.2539	0.0132
2.9897	0.125		3.3255	0.065		3.2652	0.0137
3	0.124		3.337	0.0662		3.2764	0.0142
3.0103	0.123		3.3484	0.0674		3.2877	0.0147
3.0206	0.123		3.3599	0.0688		3.299	0.0153
3.0309	0.122		3.3713	0.0702		3.3103	0.016
3.0412	0.121		3.3828	0.0717		3.3216	0.0166
3.0515	0.12		3.3942	0.0733		3.3329	0.0173
3.0619	0.119		3.4057	0.075		3.3441	0.018
3.0722	0.118		3.4171	0.0768		3.3554	0.0188
3.0825	0.117		3.4285	0.0787		3.3667	0.0195
3.0928	0.116		3.44	0.0807		3.378	0.0203
3.1031	0.115		3.4514	0.0828		3.3893	0.021
3.1134	0.114		3.4629	0.085		3.4006	0.0218
3.1237	0.114		3.4743	0.0873		3.4118	0.0226
3.134	0.113		3.4858	0.0896		3.4231	0.0233
3.1443	0.112		3.4972	0.092		3.4344	0.0241
3.1546	0.111		3.5087	0.0945		3.4457	0.0248
3.1649	0.11		3.5201	0.097		3.457	0.0255
3.1753	0.109		3.5315	0.0995		3.4683	0.0262
3.1856	0.108		3.543	0.102		3.4795	0.0268
3.1959	0.108		3.5544	0.104		3.4908	0.0275
3.2062	0.107		3.5659	0.107		3.5021	0.0281
3.2165	0.106		3.5773	0.109		3.5134	0.0286
3.2268	0.106		3.5888	0.111		3.5247	0.0291
3.2371	0.106		3.6002	0.113		3.536	0.0296
3.2474	0.105		3.6117	0.115		3.5472	0.03
3.2577	0.105		3.6231	0.117		3.5585	0.0304
3.268	0.105		3.6345	0.118		3.5698	0.0308
3.2784	0.105		3.646	0.119		3.5811	0.031
3.2887	0.105		3.6574	0.12		3.5924	0.0313
3.299	0.105		3.6689	0.121		3.6037	0.0314
3.3093	0.105		3.6803	0.121		3.615	0.0315
3.3196	0.106		3.6918	0.121		3.6262	0.0316
3.3299	0.106		3.7032	0.121		3.6375	0.0316
3.3402	0.107		3.7147	0.12		3.6488	0.0316
3.3505	0.108		3.7261	0.119		3.6601	0.0315
3.3608	0.109		3.7376	0.118		3.6714	0.0313
3.3711	0.11		3.749	0.116		3.6827	0.0311
3.3814	0.111		3.7604	0.114		3.6939	0.0309
3.3918	0.112		3.7719	0.111		3.7052	0.0306
3.4021	0.114		3.7833	0.109		3.7165	0.0303
3.4124	0.115		3.7948	0.106		3.7278	0.0299
3.4227	0.117		3.8062	0.102		3.7391	0.0295
3.433	0.119		3.8177	0.099		3.7504	0.0291
3.4433	0.12		3.8291	0.0953		3.7616	0.0287
3.4536	0.122		3.8406	0.0915		3.7729	0.0282
3.4639	0.124		3.852	0.0875		3.7842	0.0277
3.4742	0.127		3.8634	0.0834		3.7955	0.0272
3.4845	0.129		3.8749	0.0793		3.8068	0.0267
3.4948	0.131		3.8863	0.0751		3.8181	0.0262
3.5052	0.133		3.8978	0.0709		3.8293	0.0257
3.5155	0.135		3.9092	0.0667		3.8406	0.0252
3.5258	0.138		3.9207	0.0625		3.8519	0.0247
3.5361	0.14		3.9321	0.0584		3.8632	0.0242
3.5464	0.143		3.9436	0.0544		3.8745	0.0238
3.5567	0.145		3.955	0.0506		3.8858	0.0233
3.567	0.147		3.9665	0.0469		3.897	0.0229
3.5773	0.15		3.9779	0.0433		3.9083	0.0225
3.5876	0.152		3.9893	0.04		3.9196	0.0221
3.5979	0.154		4.0008	0.0368		3.9309	0.0217
3.6082	0.157		4.0122	0.0339		3.9422	0.0214
3.6186	0.159		4.0237	0.0312		3.9535	0.0212
3.6289	0.161		4.0351	0.0287		3.9647	0.0209
3.6392	0.163		4.0466	0.0265		3.976	0.0207
3.6495	0.165		4.058	0.0245		3.9873	0.0205
3.6598	0.166		4.0695	0.0228		3.9986	0.0204
3.6701	0.168		4.0809	0.0214		4.0099	0.0203
3.6804	0.169		4.0923	0.0203		4.0212	0.0202
3.6907	0.17		4.1038	0.0194		4.0324	0.0202
3.701	0.171		4.1152	0.0188		4.0437	0.0203
3.7113	0.172		4.1267	0.0186		4.055	0.0203
3.7216	0.172		4.1381	0.0186		4.0663	0.0204
3.732	0.172		4.1496	0.0189		4.0776	0.0206
3.7423	0.172		4.161	0.0195		4.0889	0.0207
3.7526	0.171		4.1725	0.0205		4.1001	0.0209
3.7629	0.17		4.1839	0.0218		4.1114	0.0212
3.7732	0.169		4.1954	0.0234		4.1227	0.0215
3.7835	0.168		4.2068	0.0253		4.134	0.0218
3.7938	0.166		4.2182	0.0276		4.1453	0.0221
3.8041	0.164		4.2297	0.0302		4.1566	0.0225
3.8144	0.161		4.2411	0.0332		4.1678	0.0229
3.8247	0.159		4.2526	0.0365		4.1791	0.0233
3.8351	0.155		4.264	0.0402		4.1904	0.0238
3.8454	0.152		4.2755	0.0442		4.2017	0.0242
3.8557	0.148		4.2869	0.0485		4.213	0.0248
3.866	0.144		4.2984	0.0532		4.2243	0.0253
3.8763	0.14		4.3098	0.0582		4.2355	0.0258
3.8866	0.136		4.3212	0.0635		4.2468	0.0264
3.8969	0.131		4.3327	0.0691		4.2581	0.027
3.9072	0.126		4.3441	0.075		4.2694	0.0276
3.9175	0.121		4.3556	0.0811		4.2807	0.0282
3.9278	0.116		4.367	0.0875		4.292	0.0288
3.9381	0.111		4.3785	0.094		4.3032	0.0294
3.9485	0.106		4.3899	0.101		4.3145	0.03
3.9588	0.1		4.4014	0.107		4.3258	0.0306
3.9691	0.0952		4.4128	0.114		4.3371	0.0312
3.9794	0.09		4.4242	0.121		4.3484	0.0318
3.9897	0.0848		4.4357	0.128		4.3597	0.0324
4	0.0797		4.4471	0.135		4.3709	0.0329
4.0103	0.0747		4.4586	0.141		4.3822	0.0334
4.0206	0.0698		4.47	0.147		4.3935	0.0338
4.0309	0.0651		4.4815	0.154		4.4048	0.0342
4.0412	0.0606		4.4929	0.159		4.4161	0.0346
4.0515	0.0562		4.5043	0.165		4.4274	0.0349
4.0619	0.052		4.5158	0.17		4.4386	0.0351
4.0722	0.0481		4.5273	0.174		4.4499	0.0352
4.0825	0.0444		4.5387	0.178		4.4612	0.0353
4.0928	0.0408		4.5501	0.182		4.4725	0.0353
4.1031	0.0376		4.5616	0.184		4.4838	0.0352
4.1134	0.0346		4.573	0.187		4.4951	0.035
4.1237	0.0318		4.5845	0.188		4.5063	0.0347
4.134	0.0293		4.5959	0.189		4.5176	0.0343
4.1443	0.0271		4.6074	0.189		4.5289	0.0339
4.1546	0.0251		4.6188	0.189		4.5402	0.0333
4.1649	0.0234		4.6303	0.188		4.5515	0.0327
4.1753	0.022		4.6417	0.186		4.5628	0.032
4.1856	0.0208		4.6531	0.184		4.574	0.0312
4.1959	0.0199		4.6646	0.181		4.5853	0.0303
4.2062	0.0192		4.676	0.177		4.5966	0.0294
4.2165	0.0189		4.6875	0.173		4.6079	0.0284
4.2268	0.0188		4.6989	0.168		4.6192	0.0274
4.2371	0.019		4.7104	0.163		4.6305	0.0263
4.2474	0.0195		4.7218	0.157		4.6417	0.0251
4.2577	0.0202		4.7333	0.152		4.653	0.024
4.268	0.0213		4.7447	0.145		4.6643	0.0228
4.2784	0.0226		4.7561	0.139		4.6756	0.0217
4.2887	0.0243		4.7676	0.132		4.6869	0.0205
4.299	0.0262		4.779	0.125		4.6982	0.0193
4.3093	0.0285		4.7905	0.119		4.7094	0.0182
4.3196	0.031		4.8019	0.112		4.7207	0.0171
4.3299	0.0339		4.8134	0.105		4.732	0.016
4.3402	0.0372		4.8248	0.0981		4.7433	0.0149
4.3505	0.0407		4.8363	0.0914		4.7546	0.014
4.3608	0.0445		4.8477	0.0849		4.7659	0.013
4.3711	0.0487		4.8592	0.0785		4.7772	0.0121
4.3814	0.0532		4.8706	0.0724		4.7884	0.0113
4.3918	0.058		4.882	0.0665		4.7997	0.0106
4.4021	0.063		4.8935	0.0608		4.811	0.01
4.4124	0.0684		4.9049	0.0555		4.8223	0.0094
4.4227	0.0741		4.9164	0.0504		4.8336	0.0089
4.433	0.08		4.9278	0.0456		4.8449	0.0085
4.4433	0.0862		4.9393	0.0411		4.8561	0.0082
4.4536	0.0926		4.9507	0.0369		4.8674	0.008
4.4639	0.0992		4.9622	0.0331		4.8787	0.0079
4.4742	0.106		4.9736	0.0295		4.89	0.0079
4.4845	0.113		4.9851	0.0262		4.9013	0.008
4.4948	0.12		4.9965	0.0232		4.9126	0.0082
4.5052	0.127		5.0079	0.0205		4.9238	0.0085
4.5155	0.134		5.0194	0.018		4.9351	0.0089
4.5258	0.141		5.0308	0.0158		4.9464	0.0094
4.5361	0.148		5.0423	0.0138		4.9577	0.01
4.5464	0.155		5.0537	0.012		4.969	0.0108
4.5567	0.161		5.0652	0.0104		4.9803	0.0116
4.567	0.168		5.0766	0.009		4.9915	0.0125
4.5773	0.174		5.088	0.0077		5.0028	0.0136
4.5876	0.18		5.0995	0.0066		5.0141	0.0147
4.5979	0.185		5.1109	0.0056		5.0254	0.0159
4.6082	0.19		5.1224	0.0048		5.0367	0.0173
4.6186	0.195		5.1338	0.0041		5.0479	0.0187
4.6289	0.199		5.1453	0.0034		5.0592	0.0201
4.6392	0.203		5.1567	0.0029		5.0705	0.0217
4.6495	0.206		5.1682	0.0024		5.0818	0.0232
4.6598	0.208		5.1796	0.002		5.0931	0.0249
4.6701	0.21		5.1911	0.0017		5.1044	0.0265
4.6804	0.211		5.2025	0.0014		5.1156	0.0282
4.6907	0.212		5.214	0.0011		5.1269	0.0299
4.701	0.211		5.2254	0.00094		5.1382	0.0316
4.7113	0.211		5.2368	0.00077		5.1495	0.0333
4.7216	0.209		5.2483	0.000629		5.1608	0.0349
4.732	0.207		5.2597	0.000511		5.1721	0.0364
4.7423	0.205		5.2712	0.000414		5.1834	0.038
4.7526	0.201		5.2826	0.000334		5.1947	0.0394
4.7629	0.197		5.2941	0.000269		5.2059	0.0407
4.7732	0.193		5.3055	0.000215		5.2172	0.0419
4.7835	0.188		5.317	0.000172		5.2285	0.043
4.7938	0.183		5.3284	0.000137		5.2398	0.044
4.8041	0.177		5.3398	0.000108		5.2511	0.0448
4.8144	0.171		5.3513	8.54e-05		5.2623	0.0454
4.8247	0.165		5.3627	6.71e-05		5.2736	0.0459
4.8351	0.159		5.3742	5.26e-05		5.2849	0.0463
4.8454	0.152		5.3856	4.1e-05		5.2962	0.0464
4.8557	0.145		5.3971	3.19e-05		5.3075	0.0464
4.866	0.138		5.4085	2.47e-05		5.3188	0.0462
4.8763	0.131		5.42	1.9e-05		5.33	0.0459
4.8866	0.124		5.4314	1.46e-05		5.3413	0.0454
4.8969	0.117		5.4428	1.12e-05		5.3526	0.0447
4.9072	0.109		5.4536	4.77e-05		5.3639	0.0438
4.9175	0.103		5.4639	3.79e-05		5.3752	0.0429
4.9278	0.0958		5.4742	3e-05		5.3865	0.0417
4.9381	0.0892		5.4845	2.37e-05		5.3977	0.0405
4.9485	0.0828		5.4949	1.87e-05		5.409	0.0392
4.9588	0.0766		5.5051	1.47e-05		5.4203	0.0377
4.9691	0.0706		5.5155	1.15e-05		5.4316	0.0362
4.9794	0.065		5.5258	8.94e-06		5.4429	0.0346
4.9897	0.0596		5.5361	6.95e-06		5.4542	0.033
5	0.0544		5.5464	5.38e-06		5.4654	0.0313
5.0103	0.0496		5.5567	4.16e-06		5.4767	0.0296
5.0206	0.045		5.567	3.2e-06		5.488	0.0278
5.0309	0.0408		5.5773	2.46e-06		5.4993	0.0261
5.0412	0.0368		5.5876	1.88e-06		5.5106	0.0244
5.0515	0.0331		5.5979	1.44e-06		5.5219	0.0227
5.0619	0.0297		5.6082	1.09e-06		5.5331	0.0211
5.0722	0.0266		5.6186	8.28e-07		5.5444	0.0195
5.0825	0.0237		5.6289	6.26e-07		5.5557	0.018
5.0928	0.021		5.6392	4.71e-07		5.567	0.0165
5.1031	0.0186		5.6495	3.54e-07		5.5783	0.0151
5.1134	0.0165		5.6598	2.65e-07		5.5896	0.0137
5.1237	0.0145		5.6701	1.98e-07		5.6008	0.0125
5.134	0.0127		5.6804	1.47e-07		5.6121	0.0113
5.1443	0.0111		5.6907	1.09e-07		5.6234	0.0101
5.1546	0.0097		5.701	8.08e-08		5.6347	0.0091
5.1649	0.0085		5.7113	5.96e-08		5.646	0.0081
5.1753	0.0073		5.7216	4.38e-08		5.6573	0.0073
5.1856	0.0063		5.732	3.21e-08		5.6685	0.0064
5.1959	0.0055		5.8152	0.00097		5.6798	0.0057
5.2062	0.0047		5.8265	0.000817		5.6911	0.005
5.2165	0.004		5.8378	0.000686		5.7024	0.0044
5.2268	0.0034		5.8491	0.000573		5.7137	0.0038
5.2371	0.0029		5.8604	0.000478		5.725	0.0034
5.2474	0.0025		5.8716	0.000397		5.7362	0.0029
5.2577	0.0021		5.8829	0.000328		5.7475	0.0025
5.268	0.0018		5.8942	0.00027		5.7588	0.0022
5.2783	0.0015		5.9055	0.000222		5.7701	0.0019
5.2887	0.0012		5.9168	0.000181		5.7814	0.0016
5.299	0.001		5.9281	0.000148		5.7927	0.0014
5.3093	0.000862		5.9393	0.00012		5.8039	0.0012
5.3196	0.000715		5.9506	9.71e-05		5.8152	0.00097
5.3299	0.000592		5.9619	7.82e-05		5.8265	0.000817
5.3402	0.000488		5.9732	6.28e-05		5.8378	0.000686
5.3505	0.000401		5.9845	5.03e-05		5.8491	0.000573
5.3608	0.000329		5.9958	4.01e-05		5.8604	0.000478
5.3711	0.000269		5.7452	0.00097		5.8716	0.000397
5.3814	0.000219		5.7583	0.000817		5.8829	0.000328
5.3917	0.000178		5.7684	0.000686		5.8942	0.00027
5.4021	0.000144		5.7785	0.000573		5.9055	0.000222
5.4124	0.000116		5.786	0.000478		5.9168	0.000181
5.4227	9.34e-05		5.7872	0.000397		5.9281	0.000148
5.433	7.49e-05		5.7988	0.000328		5.9393	0.00012
5.4433	5.99e-05		5.8094	0.00027		5.9506	9.71e-05
5.4536	4.77e-05		5.8105	0.000222		5.9619	7.82e-05
5.4639	3.79e-05					5.9732	6.28e-05
5.4742	3e-05					5.9845	5.03e-05
5.4845	2.37e-05					5.9958	4.01e-05
5.4949	1.87e-05
5.5051	1.47e-05
5.5155	1.15e-05
5.5258	8.94e-06
5.5361	6.95e-06
5.5464	5.38e-06
5.5567	4.16e-06
5.567	3.2e-06
5.5773	2.46e-06
5.5876	1.88e-06
5.5979	1.44e-06
5.6082	1.09e-06
5.6186	8.28e-07
5.6289	6.26e-07
5.6392	4.71e-07
5.6495	3.54e-07
5.6598	2.65e-07
5.6701	1.98e-07
5.6804	1.47e-07
5.6907	1.09e-07
5.701	8.08e-08
5.7113	5.96e-08
5.7216	4.38e-08
5.732	3.21e-08
5.8152	0.00097
5.8265	0.000817
5.8378	0.000686
5.8491	0.000573
5.8604	0.000478
5.8716	0.000397
5.8829	0.000328
5.8942	0.00027
5.9055	0.000222
5.9168	0.000181
5.9281	0.000148
5.9393	0.00012
5.9506	9.71e-05
5.9619	7.82e-05
5.9732	6.28e-05
5.9845	5.03e-05
5.9958	4.01e-05
5.7452	0.00097
5.7583	0.000817
5.7684	0.000686
5.7785	0.000573
5.786	0.000478
5.7872	0.000397
5.7988	0.000328
5.8094	0.00027
5.8105	0.000222

## Sheet: Fig. 3f
Power-packed					NAUP-OCV					NAUP-1.30V 1st					NAUP-1.30V 2nd
1000 T -1 (K-1)	lnRp (Ω cm2)	Independent Variable	Linear Fit		1000 T -1 (K-1)	lnRp (Ω cm2)	Independent Variable	Linear Fit		1000 T -1 (K-1)	lnRp (Ω cm2)	Independent Variable	Linear Fit		1000 T -1 (K-1)	lnRp (Ω cm2)	Independent Variable	Linear Fit
1.1453	-1.4269	1.1453	-1.4135		1.1453	-1.6213	1.1453	-1.6173		1.1453	-1.8473	1.1453	-1.8352		1.1453	-1.9523	1.1453	-1.9396
1.2148	-1.3093	1.1456	-1.413		1.2148	-1.5376	1.1456	-1.6169		1.2148	-1.742	1.1456	-1.8348		1.2148	-1.844	1.1456	-1.9391
1.2934	-1.2056	1.146	-1.4126		1.2934	-1.447	1.146	-1.6165		1.2934	-1.6588	1.146	-1.8344		1.2934	-1.7648	1.146	-1.9387
1.3828	-1.0292	1.1463	-1.4121		1.3828	-1.3269	1.1463	-1.6162		1.3828	-1.5134	1.1463	-1.834		1.3828	-1.6144	1.1463	-1.9383
1.4856	-0.9529	1.1466	-1.4116		1.4856	-1.2353	1.1466	-1.6158		1.4856	-1.4371	1.1466	-1.8336		1.4856	-1.5401	1.1466	-1.9379
		1.147	-1.4111				1.147	-1.6154				1.147	-1.8331				1.147	-1.9375
		1.1473	-1.4106				1.1473	-1.615				1.1473	-1.8327				1.1473	-1.937
		1.1477	-1.4101				1.1477	-1.6146				1.1477	-1.8323				1.1477	-1.9366
		1.148	-1.4096				1.148	-1.6142				1.148	-1.8319				1.148	-1.9362
		1.1483	-1.4091				1.1483	-1.6138				1.1483	-1.8315				1.1483	-1.9358
		1.1487	-1.4086				1.1487	-1.6134				1.1487	-1.8311				1.1487	-1.9354
		1.149	-1.4081				1.149	-1.613				1.149	-1.8306				1.149	-1.9349
		1.1494	-1.4077				1.1494	-1.6126				1.1494	-1.8302				1.1494	-1.9345
		1.1497	-1.4072				1.1497	-1.6122				1.1497	-1.8298				1.1497	-1.9341
		1.15	-1.4067				1.15	-1.6118				1.15	-1.8294				1.15	-1.9337
		1.1504	-1.4062				1.1504	-1.6114				1.1504	-1.829				1.1504	-1.9333
		1.1507	-1.4057				1.1507	-1.611				1.1507	-1.8285				1.1507	-1.9328
		1.1511	-1.4052				1.1511	-1.6106				1.1511	-1.8281				1.1511	-1.9324
		1.1514	-1.4047				1.1514	-1.6103				1.1514	-1.8277				1.1514	-1.932
		1.1518	-1.4042				1.1518	-1.6099				1.1518	-1.8273				1.1518	-1.9316
		1.1521	-1.4037				1.1521	-1.6095				1.1521	-1.8269				1.1521	-1.9312
		1.1524	-1.4033				1.1524	-1.6091				1.1524	-1.8265				1.1524	-1.9307
		1.1528	-1.4028				1.1528	-1.6087				1.1528	-1.826				1.1528	-1.9303
		1.1531	-1.4023				1.1531	-1.6083				1.1531	-1.8256				1.1531	-1.9299
		1.1535	-1.4018				1.1535	-1.6079				1.1535	-1.8252				1.1535	-1.9295
		1.1538	-1.4013				1.1538	-1.6075				1.1538	-1.8248				1.1538	-1.929
		1.1541	-1.4008				1.1541	-1.6071				1.1541	-1.8244				1.1541	-1.9286
		1.1545	-1.4003				1.1545	-1.6067				1.1545	-1.8239				1.1545	-1.9282
		1.1548	-1.3998				1.1548	-1.6063				1.1548	-1.8235				1.1548	-1.9278
		1.1552	-1.3993				1.1552	-1.6059				1.1552	-1.8231				1.1552	-1.9274
		1.1555	-1.3988				1.1555	-1.6055				1.1555	-1.8227				1.1555	-1.9269
		1.1558	-1.3984				1.1558	-1.6051				1.1558	-1.8223				1.1558	-1.9265
		1.1562	-1.3979				1.1562	-1.6047				1.1562	-1.8218				1.1562	-1.9261
		1.1565	-1.3974				1.1565	-1.6044				1.1565	-1.8214				1.1565	-1.9257
		1.1569	-1.3969				1.1569	-1.604				1.1569	-1.821				1.1569	-1.9253
		1.1572	-1.3964				1.1572	-1.6036				1.1572	-1.8206				1.1572	-1.9248
		1.1575	-1.3959				1.1575	-1.6032				1.1575	-1.8202				1.1575	-1.9244
		1.1579	-1.3954				1.1579	-1.6028				1.1579	-1.8198				1.1579	-1.924
		1.1582	-1.3949				1.1582	-1.6024				1.1582	-1.8193				1.1582	-1.9236
		1.1586	-1.3944				1.1586	-1.602				1.1586	-1.8189				1.1586	-1.9232
		1.1589	-1.3939				1.1589	-1.6016				1.1589	-1.8185				1.1589	-1.9227
		1.1592	-1.3935				1.1592	-1.6012				1.1592	-1.8181				1.1592	-1.9223
		1.1596	-1.393				1.1596	-1.6008				1.1596	-1.8177				1.1596	-1.9219
		1.1599	-1.3925				1.1599	-1.6004				1.1599	-1.8172				1.1599	-1.9215
		1.1603	-1.392				1.1603	-1.6				1.1603	-1.8168				1.1603	-1.9211
		1.1606	-1.3915				1.1606	-1.5996				1.1606	-1.8164				1.1606	-1.9206
		1.1609	-1.391				1.1609	-1.5992				1.1609	-1.816				1.1609	-1.9202
		1.1613	-1.3905				1.1613	-1.5988				1.1613	-1.8156				1.1613	-1.9198
		1.1616	-1.39				1.1616	-1.5985				1.1616	-1.8151				1.1616	-1.9194
		1.162	-1.3895				1.162	-1.5981				1.162	-1.8147				1.162	-1.919
		1.1623	-1.3891				1.1623	-1.5977				1.1623	-1.8143				1.1623	-1.9185
		1.1626	-1.3886				1.1626	-1.5973				1.1626	-1.8139				1.1626	-1.9181
		1.163	-1.3881				1.163	-1.5969				1.163	-1.8135				1.163	-1.9177
		1.1633	-1.3876				1.1633	-1.5965				1.1633	-1.8131				1.1633	-1.9173
		1.1637	-1.3871				1.1637	-1.5961				1.1637	-1.8126				1.1637	-1.9169
		1.164	-1.3866				1.164	-1.5957				1.164	-1.8122				1.164	-1.9164
		1.1644	-1.3861				1.1644	-1.5953				1.1644	-1.8118				1.1644	-1.916
		1.1647	-1.3856				1.1647	-1.5949				1.1647	-1.8114				1.1647	-1.9156
		1.165	-1.3851				1.165	-1.5945				1.165	-1.811				1.165	-1.9152
		1.1654	-1.3846				1.1654	-1.5941				1.1654	-1.8105				1.1654	-1.9147
		1.1657	-1.3842				1.1657	-1.5937				1.1657	-1.8101				1.1657	-1.9143
		1.1661	-1.3837				1.1661	-1.5933				1.1661	-1.8097				1.1661	-1.9139
		1.1664	-1.3832				1.1664	-1.5929				1.1664	-1.8093				1.1664	-1.9135
		1.1667	-1.3827				1.1667	-1.5926				1.1667	-1.8089				1.1667	-1.9131
		1.1671	-1.3822				1.1671	-1.5922				1.1671	-1.8085				1.1671	-1.9126
		1.1674	-1.3817				1.1674	-1.5918				1.1674	-1.808				1.1674	-1.9122
		1.1678	-1.3812				1.1678	-1.5914				1.1678	-1.8076				1.1678	-1.9118
		1.1681	-1.3807				1.1681	-1.591				1.1681	-1.8072				1.1681	-1.9114
		1.1684	-1.3802				1.1684	-1.5906				1.1684	-1.8068				1.1684	-1.911
		1.1688	-1.3797				1.1688	-1.5902				1.1688	-1.8064				1.1688	-1.9105
		1.1691	-1.3793				1.1691	-1.5898				1.1691	-1.8059				1.1691	-1.9101
		1.1695	-1.3788				1.1695	-1.5894				1.1695	-1.8055				1.1695	-1.9097
		1.1698	-1.3783				1.1698	-1.589				1.1698	-1.8051				1.1698	-1.9093
		1.1701	-1.3778				1.1701	-1.5886				1.1701	-1.8047				1.1701	-1.9089
		1.1705	-1.3773				1.1705	-1.5882				1.1705	-1.8043				1.1705	-1.9084
		1.1708	-1.3768				1.1708	-1.5878				1.1708	-1.8038				1.1708	-1.908
		1.1712	-1.3763				1.1712	-1.5874				1.1712	-1.8034				1.1712	-1.9076
		1.1715	-1.3758				1.1715	-1.587				1.1715	-1.803				1.1715	-1.9072
		1.1718	-1.3753				1.1718	-1.5867				1.1718	-1.8026				1.1718	-1.9068
		1.1722	-1.3748				1.1722	-1.5863				1.1722	-1.8022				1.1722	-1.9063
		1.1725	-1.3744				1.1725	-1.5859				1.1725	-1.8018				1.1725	-1.9059
		1.1729	-1.3739				1.1729	-1.5855				1.1729	-1.8013				1.1729	-1.9055
		1.1732	-1.3734				1.1732	-1.5851				1.1732	-1.8009				1.1732	-1.9051
		1.1735	-1.3729				1.1735	-1.5847				1.1735	-1.8005				1.1735	-1.9047
		1.1739	-1.3724				1.1739	-1.5843				1.1739	-1.8001				1.1739	-1.9042
		1.1742	-1.3719				1.1742	-1.5839				1.1742	-1.7997				1.1742	-1.9038
		1.1746	-1.3714				1.1746	-1.5835				1.1746	-1.7992				1.1746	-1.9034
		1.1749	-1.3709				1.1749	-1.5831				1.1749	-1.7988				1.1749	-1.903
		1.1753	-1.3704				1.1753	-1.5827				1.1753	-1.7984				1.1753	-1.9026
		1.1756	-1.37				1.1756	-1.5823				1.1756	-1.798				1.1756	-1.9021
		1.1759	-1.3695				1.1759	-1.5819				1.1759	-1.7976				1.1759	-1.9017
		1.1763	-1.369				1.1763	-1.5815				1.1763	-1.7972				1.1763	-1.9013
		1.1766	-1.3685				1.1766	-1.5811				1.1766	-1.7967				1.1766	-1.9009
		1.177	-1.368				1.177	-1.5808				1.177	-1.7963				1.177	-1.9005
		1.1773	-1.3675				1.1773	-1.5804				1.1773	-1.7959				1.1773	-1.9
		1.1776	-1.367				1.1776	-1.58				1.1776	-1.7955				1.1776	-1.8996
		1.178	-1.3665				1.178	-1.5796				1.178	-1.7951				1.178	-1.8992
		1.1783	-1.366				1.1783	-1.5792				1.1783	-1.7946				1.1783	-1.8988
		1.1787	-1.3655				1.1787	-1.5788				1.1787	-1.7942				1.1787	-1.8983
		1.179	-1.3651				1.179	-1.5784				1.179	-1.7938				1.179	-1.8979
		1.1793	-1.3646				1.1793	-1.578				1.1793	-1.7934				1.1793	-1.8975
		1.1797	-1.3641				1.1797	-1.5776				1.1797	-1.793				1.1797	-1.8971
		1.18	-1.3636				1.18	-1.5772				1.18	-1.7925				1.18	-1.8967
		1.1804	-1.3631				1.1804	-1.5768				1.1804	-1.7921				1.1804	-1.8962
		1.1807	-1.3626				1.1807	-1.5764				1.1807	-1.7917				1.1807	-1.8958
		1.181	-1.3621				1.181	-1.576				1.181	-1.7913				1.181	-1.8954
		1.1814	-1.3616				1.1814	-1.5756				1.1814	-1.7909				1.1814	-1.895
		1.1817	-1.3611				1.1817	-1.5752				1.1817	-1.7905				1.1817	-1.8946
		1.1821	-1.3606				1.1821	-1.5749				1.1821	-1.79				1.1821	-1.8941
		1.1824	-1.3602				1.1824	-1.5745				1.1824	-1.7896				1.1824	-1.8937
		1.1827	-1.3597				1.1827	-1.5741				1.1827	-1.7892				1.1827	-1.8933
		1.1831	-1.3592				1.1831	-1.5737				1.1831	-1.7888				1.1831	-1.8929
		1.1834	-1.3587				1.1834	-1.5733				1.1834	-1.7884				1.1834	-1.8925
		1.1838	-1.3582				1.1838	-1.5729				1.1838	-1.7879				1.1838	-1.892
		1.1841	-1.3577				1.1841	-1.5725				1.1841	-1.7875				1.1841	-1.8916
		1.1844	-1.3572				1.1844	-1.5721				1.1844	-1.7871				1.1844	-1.8912
		1.1848	-1.3567				1.1848	-1.5717				1.1848	-1.7867				1.1848	-1.8908
		1.1851	-1.3562				1.1851	-1.5713				1.1851	-1.7863				1.1851	-1.8904
		1.1855	-1.3557				1.1855	-1.5709				1.1855	-1.7858				1.1855	-1.8899
		1.1858	-1.3553				1.1858	-1.5705				1.1858	-1.7854				1.1858	-1.8895
		1.1862	-1.3548				1.1862	-1.5701				1.1862	-1.785				1.1862	-1.8891
		1.1865	-1.3543				1.1865	-1.5697				1.1865	-1.7846				1.1865	-1.8887
		1.1868	-1.3538				1.1868	-1.5694				1.1868	-1.7842				1.1868	-1.8883
		1.1872	-1.3533				1.1872	-1.569				1.1872	-1.7838				1.1872	-1.8878
		1.1875	-1.3528				1.1875	-1.5686				1.1875	-1.7833				1.1875	-1.8874
		1.1879	-1.3523				1.1879	-1.5682				1.1879	-1.7829				1.1879	-1.887
		1.1882	-1.3518				1.1882	-1.5678				1.1882	-1.7825				1.1882	-1.8866
		1.1885	-1.3513				1.1885	-1.5674				1.1885	-1.7821				1.1885	-1.8862
		1.1889	-1.3509				1.1889	-1.567				1.1889	-1.7817				1.1889	-1.8857
		1.1892	-1.3504				1.1892	-1.5666				1.1892	-1.7812				1.1892	-1.8853
		1.1896	-1.3499				1.1896	-1.5662				1.1896	-1.7808				1.1896	-1.8849
		1.1899	-1.3494				1.1899	-1.5658				1.1899	-1.7804				1.1899	-1.8845
		1.1902	-1.3489				1.1902	-1.5654				1.1902	-1.78				1.1902	-1.884
		1.1906	-1.3484				1.1906	-1.565				1.1906	-1.7796				1.1906	-1.8836
		1.1909	-1.3479				1.1909	-1.5646				1.1909	-1.7792				1.1909	-1.8832
		1.1913	-1.3474				1.1913	-1.5642				1.1913	-1.7787				1.1913	-1.8828
		1.1916	-1.3469				1.1916	-1.5638				1.1916	-1.7783				1.1916	-1.8824
		1.1919	-1.3464				1.1919	-1.5635				1.1919	-1.7779				1.1919	-1.8819
		1.1923	-1.346				1.1923	-1.5631				1.1923	-1.7775				1.1923	-1.8815
		1.1926	-1.3455				1.1926	-1.5627				1.1926	-1.7771				1.1926	-1.8811
		1.193	-1.345				1.193	-1.5623				1.193	-1.7766				1.193	-1.8807
		1.1933	-1.3445				1.1933	-1.5619				1.1933	-1.7762				1.1933	-1.8803
		1.1936	-1.344				1.1936	-1.5615				1.1936	-1.7758				1.1936	-1.8798
		1.194	-1.3435				1.194	-1.5611				1.194	-1.7754				1.194	-1.8794
		1.1943	-1.343				1.1943	-1.5607				1.1943	-1.775				1.1943	-1.879
		1.1947	-1.3425				1.1947	-1.5603				1.1947	-1.7745				1.1947	-1.8786
		1.195	-1.342				1.195	-1.5599				1.195	-1.7741				1.195	-1.8782
		1.1953	-1.3415				1.1953	-1.5595				1.1953	-1.7737				1.1953	-1.8777
		1.1957	-1.3411				1.1957	-1.5591				1.1957	-1.7733				1.1957	-1.8773
		1.196	-1.3406				1.196	-1.5587				1.196	-1.7729				1.196	-1.8769
		1.1964	-1.3401				1.1964	-1.5583				1.1964	-1.7725				1.1964	-1.8765
		1.1967	-1.3396				1.1967	-1.5579				1.1967	-1.772				1.1967	-1.8761
		1.1971	-1.3391				1.1971	-1.5576				1.1971	-1.7716				1.1971	-1.8756
		1.1974	-1.3386				1.1974	-1.5572				1.1974	-1.7712				1.1974	-1.8752
		1.1977	-1.3381				1.1977	-1.5568				1.1977	-1.7708				1.1977	-1.8748
		1.1981	-1.3376				1.1981	-1.5564				1.1981	-1.7704				1.1981	-1.8744
		1.1984	-1.3371				1.1984	-1.556				1.1984	-1.7699				1.1984	-1.874
		1.1988	-1.3367				1.1988	-1.5556				1.1988	-1.7695				1.1988	-1.8735
		1.1991	-1.3362				1.1991	-1.5552				1.1991	-1.7691				1.1991	-1.8731
		1.1994	-1.3357				1.1994	-1.5548				1.1994	-1.7687				1.1994	-1.8727
		1.1998	-1.3352				1.1998	-1.5544				1.1998	-1.7683				1.1998	-1.8723
		1.2001	-1.3347				1.2001	-1.554				1.2001	-1.7679				1.2001	-1.8719
		1.2005	-1.3342				1.2005	-1.5536				1.2005	-1.7674				1.2005	-1.8714
		1.2008	-1.3337				1.2008	-1.5532				1.2008	-1.767				1.2008	-1.871
		1.2011	-1.3332				1.2011	-1.5528				1.2011	-1.7666				1.2011	-1.8706
		1.2015	-1.3327				1.2015	-1.5524				1.2015	-1.7662				1.2015	-1.8702
		1.2018	-1.3322				1.2018	-1.552				1.2018	-1.7658				1.2018	-1.8698
		1.2022	-1.3318				1.2022	-1.5517				1.2022	-1.7653				1.2022	-1.8693
		1.2025	-1.3313				1.2025	-1.5513				1.2025	-1.7649				1.2025	-1.8689
		1.2028	-1.3308				1.2028	-1.5509				1.2028	-1.7645				1.2028	-1.8685
		1.2032	-1.3303				1.2032	-1.5505				1.2032	-1.7641				1.2032	-1.8681
		1.2035	-1.3298				1.2035	-1.5501				1.2035	-1.7637				1.2035	-1.8676
		1.2039	-1.3293				1.2039	-1.5497				1.2039	-1.7632				1.2039	-1.8672
		1.2042	-1.3288				1.2042	-1.5493				1.2042	-1.7628				1.2042	-1.8668
		1.2045	-1.3283				1.2045	-1.5489				1.2045	-1.7624				1.2045	-1.8664
		1.2049	-1.3278				1.2049	-1.5485				1.2049	-1.762				1.2049	-1.866
		1.2052	-1.3273				1.2052	-1.5481				1.2052	-1.7616				1.2052	-1.8655
		1.2056	-1.3269				1.2056	-1.5477				1.2056	-1.7612				1.2056	-1.8651
		1.2059	-1.3264				1.2059	-1.5473				1.2059	-1.7607				1.2059	-1.8647
		1.2062	-1.3259				1.2062	-1.5469				1.2062	-1.7603				1.2062	-1.8643
		1.2066	-1.3254				1.2066	-1.5465				1.2066	-1.7599				1.2066	-1.8639
		1.2069	-1.3249				1.2069	-1.5461				1.2069	-1.7595				1.2069	-1.8634
		1.2073	-1.3244				1.2073	-1.5458				1.2073	-1.7591				1.2073	-1.863
		1.2076	-1.3239				1.2076	-1.5454				1.2076	-1.7586				1.2076	-1.8626
		1.208	-1.3234				1.208	-1.545				1.208	-1.7582				1.208	-1.8622
		1.2083	-1.3229				1.2083	-1.5446				1.2083	-1.7578				1.2083	-1.8618
		1.2086	-1.3224				1.2086	-1.5442				1.2086	-1.7574				1.2086	-1.8613
		1.209	-1.322				1.209	-1.5438				1.209	-1.757				1.209	-1.8609
		1.2093	-1.3215				1.2093	-1.5434				1.2093	-1.7565				1.2093	-1.8605
		1.2097	-1.321				1.2097	-1.543				1.2097	-1.7561				1.2097	-1.8601
		1.21	-1.3205				1.21	-1.5426				1.21	-1.7557				1.21	-1.8597
		1.2103	-1.32				1.2103	-1.5422				1.2103	-1.7553				1.2103	-1.8592
		1.2107	-1.3195				1.2107	-1.5418				1.2107	-1.7549				1.2107	-1.8588
		1.211	-1.319				1.211	-1.5414				1.211	-1.7545				1.211	-1.8584
		1.2114	-1.3185				1.2114	-1.541				1.2114	-1.754				1.2114	-1.858
		1.2117	-1.318				1.2117	-1.5406				1.2117	-1.7536				1.2117	-1.8576
		1.212	-1.3176				1.212	-1.5402				1.212	-1.7532				1.212	-1.8571
		1.2124	-1.3171				1.2124	-1.5399				1.2124	-1.7528				1.2124	-1.8567
		1.2127	-1.3166				1.2127	-1.5395				1.2127	-1.7524				1.2127	-1.8563
		1.2131	-1.3161				1.2131	-1.5391				1.2131	-1.7519				1.2131	-1.8559
		1.2134	-1.3156				1.2134	-1.5387				1.2134	-1.7515				1.2134	-1.8555
		1.2137	-1.3151				1.2137	-1.5383				1.2137	-1.7511				1.2137	-1.855
		1.2141	-1.3146				1.2141	-1.5379				1.2141	-1.7507				1.2141	-1.8546
		1.2144	-1.3141				1.2144	-1.5375				1.2144	-1.7503				1.2144	-1.8542
		1.2148	-1.3136				1.2148	-1.5371				1.2148	-1.7499				1.2148	-1.8538
		1.2151	-1.3131				1.2151	-1.5367				1.2151	-1.7494				1.2151	-1.8533
		1.2154	-1.3127				1.2154	-1.5363				1.2154	-1.749				1.2154	-1.8529
		1.2158	-1.3122				1.2158	-1.5359				1.2158	-1.7486				1.2158	-1.8525
		1.2161	-1.3117				1.2161	-1.5355				1.2161	-1.7482				1.2161	-1.8521
		1.2165	-1.3112				1.2165	-1.5351				1.2165	-1.7478				1.2165	-1.8517
		1.2168	-1.3107				1.2168	-1.5347				1.2168	-1.7473				1.2168	-1.8512
		1.2171	-1.3102				1.2171	-1.5343				1.2171	-1.7469				1.2171	-1.8508
		1.2175	-1.3097				1.2175	-1.534				1.2175	-1.7465				1.2175	-1.8504
		1.2178	-1.3092				1.2178	-1.5336				1.2178	-1.7461				1.2178	-1.85
		1.2182	-1.3087				1.2182	-1.5332				1.2182	-1.7457				1.2182	-1.8496
		1.2185	-1.3082				1.2185	-1.5328				1.2185	-1.7452				1.2185	-1.8491
		1.2189	-1.3078				1.2189	-1.5324				1.2189	-1.7448				1.2189	-1.8487
		1.2192	-1.3073				1.2192	-1.532				1.2192	-1.7444				1.2192	-1.8483
		1.2195	-1.3068				1.2195	-1.5316				1.2195	-1.744				1.2195	-1.8479
		1.2199	-1.3063				1.2199	-1.5312				1.2199	-1.7436				1.2199	-1.8475
		1.2202	-1.3058				1.2202	-1.5308				1.2202	-1.7432				1.2202	-1.847
		1.2206	-1.3053				1.2206	-1.5304				1.2206	-1.7427				1.2206	-1.8466
		1.2209	-1.3048				1.2209	-1.53				1.2209	-1.7423				1.2209	-1.8462
		1.2212	-1.3043				1.2212	-1.5296				1.2212	-1.7419				1.2212	-1.8458
		1.2216	-1.3038				1.2216	-1.5292				1.2216	-1.7415				1.2216	-1.8454
		1.2219	-1.3033				1.2219	-1.5288				1.2219	-1.7411				1.2219	-1.8449
		1.2223	-1.3029				1.2223	-1.5284				1.2223	-1.7406				1.2223	-1.8445
		1.2226	-1.3024				1.2226	-1.5281				1.2226	-1.7402				1.2226	-1.8441
		1.2229	-1.3019				1.2229	-1.5277				1.2229	-1.7398				1.2229	-1.8437
		1.2233	-1.3014				1.2233	-1.5273				1.2233	-1.7394				1.2233	-1.8433
		1.2236	-1.3009				1.2236	-1.5269				1.2236	-1.739				1.2236	-1.8428
		1.224	-1.3004				1.224	-1.5265				1.224	-1.7385				1.224	-1.8424
		1.2243	-1.2999				1.2243	-1.5261				1.2243	-1.7381				1.2243	-1.842
		1.2246	-1.2994				1.2246	-1.5257				1.2246	-1.7377				1.2246	-1.8416
		1.225	-1.2989				1.225	-1.5253				1.225	-1.7373				1.225	-1.8412
		1.2253	-1.2985				1.2253	-1.5249				1.2253	-1.7369				1.2253	-1.8407
		1.2257	-1.298				1.2257	-1.5245				1.2257	-1.7365				1.2257	-1.8403
		1.226	-1.2975				1.226	-1.5241				1.226	-1.736				1.226	-1.8399
		1.2263	-1.297				1.2263	-1.5237				1.2263	-1.7356				1.2263	-1.8395
		1.2267	-1.2965				1.2267	-1.5233				1.2267	-1.7352				1.2267	-1.839
		1.227	-1.296				1.227	-1.5229				1.227	-1.7348				1.227	-1.8386
		1.2274	-1.2955				1.2274	-1.5225				1.2274	-1.7344				1.2274	-1.8382
		1.2277	-1.295				1.2277	-1.5222				1.2277	-1.7339				1.2277	-1.8378
		1.228	-1.2945				1.228	-1.5218				1.228	-1.7335				1.228	-1.8374
		1.2284	-1.294				1.2284	-1.5214				1.2284	-1.7331				1.2284	-1.8369
		1.2287	-1.2936				1.2287	-1.521				1.2287	-1.7327				1.2287	-1.8365
		1.2291	-1.2931				1.2291	-1.5206				1.2291	-1.7323				1.2291	-1.8361
		1.2294	-1.2926				1.2294	-1.5202				1.2294	-1.7319				1.2294	-1.8357
		1.2298	-1.2921				1.2298	-1.5198				1.2298	-1.7314				1.2298	-1.8353
		1.2301	-1.2916				1.2301	-1.5194				1.2301	-1.731				1.2301	-1.8348
		1.2304	-1.2911				1.2304	-1.519				1.2304	-1.7306				1.2304	-1.8344
		1.2308	-1.2906				1.2308	-1.5186				1.2308	-1.7302				1.2308	-1.834
		1.2311	-1.2901				1.2311	-1.5182				1.2311	-1.7298				1.2311	-1.8336
		1.2315	-1.2896				1.2315	-1.5178				1.2315	-1.7293				1.2315	-1.8332
		1.2318	-1.2891				1.2318	-1.5174				1.2318	-1.7289				1.2318	-1.8327
		1.2321	-1.2887				1.2321	-1.517				1.2321	-1.7285				1.2321	-1.8323
		1.2325	-1.2882				1.2325	-1.5166				1.2325	-1.7281				1.2325	-1.8319
		1.2328	-1.2877				1.2328	-1.5163				1.2328	-1.7277				1.2328	-1.8315
		1.2332	-1.2872				1.2332	-1.5159				1.2332	-1.7272				1.2332	-1.8311
		1.2335	-1.2867				1.2335	-1.5155				1.2335	-1.7268				1.2335	-1.8306
		1.2338	-1.2862				1.2338	-1.5151				1.2338	-1.7264				1.2338	-1.8302
		1.2342	-1.2857				1.2342	-1.5147				1.2342	-1.726				1.2342	-1.8298
		1.2345	-1.2852				1.2345	-1.5143				1.2345	-1.7256				1.2345	-1.8294
		1.2349	-1.2847				1.2349	-1.5139				1.2349	-1.7252				1.2349	-1.829
		1.2352	-1.2843				1.2352	-1.5135				1.2352	-1.7247				1.2352	-1.8285
		1.2355	-1.2838				1.2355	-1.5131				1.2355	-1.7243				1.2355	-1.8281
		1.2359	-1.2833				1.2359	-1.5127				1.2359	-1.7239				1.2359	-1.8277
		1.2362	-1.2828				1.2362	-1.5123				1.2362	-1.7235				1.2362	-1.8273
		1.2366	-1.2823				1.2366	-1.5119				1.2366	-1.7231				1.2366	-1.8269
		1.2369	-1.2818				1.2369	-1.5115				1.2369	-1.7226				1.2369	-1.8264
		1.2372	-1.2813				1.2372	-1.5111				1.2372	-1.7222				1.2372	-1.826
		1.2376	-1.2808				1.2376	-1.5108				1.2376	-1.7218				1.2376	-1.8256
		1.2379	-1.2803				1.2379	-1.5104				1.2379	-1.7214				1.2379	-1.8252
		1.2383	-1.2798				1.2383	-1.51				1.2383	-1.721				1.2383	-1.8248
		1.2386	-1.2794				1.2386	-1.5096				1.2386	-1.7206				1.2386	-1.8243
		1.2389	-1.2789				1.2389	-1.5092				1.2389	-1.7201				1.2389	-1.8239
		1.2393	-1.2784				1.2393	-1.5088				1.2393	-1.7197				1.2393	-1.8235
		1.2396	-1.2779				1.2396	-1.5084				1.2396	-1.7193				1.2396	-1.8231
		1.24	-1.2774				1.24	-1.508				1.24	-1.7189				1.24	-1.8226
		1.2403	-1.2769				1.2403	-1.5076				1.2403	-1.7185				1.2403	-1.8222
		1.2406	-1.2764				1.2406	-1.5072				1.2406	-1.718				1.2406	-1.8218
		1.241	-1.2759				1.241	-1.5068				1.241	-1.7176				1.241	-1.8214
		1.2413	-1.2754				1.2413	-1.5064				1.2413	-1.7172				1.2413	-1.821
		1.2417	-1.2749				1.2417	-1.506				1.2417	-1.7168				1.2417	-1.8205
		1.242	-1.2745				1.242	-1.5056				1.242	-1.7164				1.242	-1.8201
		1.2424	-1.274				1.2424	-1.5052				1.2424	-1.7159				1.2424	-1.8197
		1.2427	-1.2735				1.2427	-1.5049				1.2427	-1.7155				1.2427	-1.8193
		1.243	-1.273				1.243	-1.5045				1.243	-1.7151				1.243	-1.8189
		1.2434	-1.2725				1.2434	-1.5041				1.2434	-1.7147				1.2434	-1.8184
		1.2437	-1.272				1.2437	-1.5037				1.2437	-1.7143				1.2437	-1.818
		1.2441	-1.2715				1.2441	-1.5033				1.2441	-1.7139				1.2441	-1.8176
		1.2444	-1.271				1.2444	-1.5029				1.2444	-1.7134				1.2444	-1.8172
		1.2447	-1.2705				1.2447	-1.5025				1.2447	-1.713				1.2447	-1.8168
		1.2451	-1.27				1.2451	-1.5021				1.2451	-1.7126				1.2451	-1.8163
		1.2454	-1.2696				1.2454	-1.5017				1.2454	-1.7122				1.2454	-1.8159
		1.2458	-1.2691				1.2458	-1.5013				1.2458	-1.7118				1.2458	-1.8155
		1.2461	-1.2686				1.2461	-1.5009				1.2461	-1.7113				1.2461	-1.8151
		1.2464	-1.2681				1.2464	-1.5005				1.2464	-1.7109				1.2464	-1.8147
		1.2468	-1.2676				1.2468	-1.5001				1.2468	-1.7105				1.2468	-1.8142
		1.2471	-1.2671				1.2471	-1.4997				1.2471	-1.7101				1.2471	-1.8138
		1.2475	-1.2666				1.2475	-1.4993				1.2475	-1.7097				1.2475	-1.8134
		1.2478	-1.2661				1.2478	-1.499				1.2478	-1.7092				1.2478	-1.813
		1.2481	-1.2656				1.2481	-1.4986				1.2481	-1.7088				1.2481	-1.8126
		1.2485	-1.2652				1.2485	-1.4982				1.2485	-1.7084				1.2485	-1.8121
		1.2488	-1.2647				1.2488	-1.4978				1.2488	-1.708				1.2488	-1.8117
		1.2492	-1.2642				1.2492	-1.4974				1.2492	-1.7076				1.2492	-1.8113
		1.2495	-1.2637				1.2495	-1.497				1.2495	-1.7072				1.2495	-1.8109
		1.2498	-1.2632				1.2498	-1.4966				1.2498	-1.7067				1.2498	-1.8105
		1.2502	-1.2627				1.2502	-1.4962				1.2502	-1.7063				1.2502	-1.81
		1.2505	-1.2622				1.2505	-1.4958				1.2505	-1.7059				1.2505	-1.8096
		1.2509	-1.2617				1.2509	-1.4954				1.2509	-1.7055				1.2509	-1.8092
		1.2512	-1.2612				1.2512	-1.495				1.2512	-1.7051				1.2512	-1.8088
		1.2515	-1.2607				1.2515	-1.4946				1.2515	-1.7046				1.2515	-1.8083
		1.2519	-1.2603				1.2519	-1.4942				1.2519	-1.7042				1.2519	-1.8079
		1.2522	-1.2598				1.2522	-1.4938				1.2522	-1.7038				1.2522	-1.8075
		1.2526	-1.2593				1.2526	-1.4934				1.2526	-1.7034				1.2526	-1.8071
		1.2529	-1.2588				1.2529	-1.4931				1.2529	-1.703				1.2529	-1.8067
		1.2533	-1.2583				1.2533	-1.4927				1.2533	-1.7026				1.2533	-1.8062
		1.2536	-1.2578				1.2536	-1.4923				1.2536	-1.7021				1.2536	-1.8058
		1.2539	-1.2573				1.2539	-1.4919				1.2539	-1.7017				1.2539	-1.8054
		1.2543	-1.2568				1.2543	-1.4915				1.2543	-1.7013				1.2543	-1.805
		1.2546	-1.2563				1.2546	-1.4911				1.2546	-1.7009				1.2546	-1.8046
		1.255	-1.2558				1.255	-1.4907				1.255	-1.7005				1.255	-1.8041
		1.2553	-1.2554				1.2553	-1.4903				1.2553	-1.7				1.2553	-1.8037
		1.2556	-1.2549				1.2556	-1.4899				1.2556	-1.6996				1.2556	-1.8033
		1.256	-1.2544				1.256	-1.4895				1.256	-1.6992				1.256	-1.8029
		1.2563	-1.2539				1.2563	-1.4891				1.2563	-1.6988				1.2563	-1.8025
		1.2567	-1.2534				1.2567	-1.4887				1.2567	-1.6984				1.2567	-1.802
		1.257	-1.2529				1.257	-1.4883				1.257	-1.6979				1.257	-1.8016
		1.2573	-1.2524				1.2573	-1.4879				1.2573	-1.6975				1.2573	-1.8012
		1.2577	-1.2519				1.2577	-1.4875				1.2577	-1.6971				1.2577	-1.8008
		1.258	-1.2514				1.258	-1.4872				1.258	-1.6967				1.258	-1.8004
		1.2584	-1.2509				1.2584	-1.4868				1.2584	-1.6963				1.2584	-1.7999
		1.2587	-1.2505				1.2587	-1.4864				1.2587	-1.6959				1.2587	-1.7995
		1.259	-1.25				1.259	-1.486				1.259	-1.6954				1.259	-1.7991
		1.2594	-1.2495				1.2594	-1.4856				1.2594	-1.695				1.2594	-1.7987
		1.2597	-1.249				1.2597	-1.4852				1.2597	-1.6946				1.2597	-1.7983
		1.2601	-1.2485				1.2601	-1.4848				1.2601	-1.6942				1.2601	-1.7978
		1.2604	-1.248				1.2604	-1.4844				1.2604	-1.6938				1.2604	-1.7974
		1.2607	-1.2475				1.2607	-1.484				1.2607	-1.6933				1.2607	-1.797
		1.2611	-1.247				1.2611	-1.4836				1.2611	-1.6929				1.2611	-1.7966
		1.2614	-1.2465				1.2614	-1.4832				1.2614	-1.6925				1.2614	-1.7962
		1.2618	-1.2461				1.2618	-1.4828				1.2618	-1.6921				1.2618	-1.7957
		1.2621	-1.2456				1.2621	-1.4824				1.2621	-1.6917				1.2621	-1.7953
		1.2624	-1.2451				1.2624	-1.482				1.2624	-1.6912				1.2624	-1.7949
		1.2628	-1.2446				1.2628	-1.4816				1.2628	-1.6908				1.2628	-1.7945
		1.2631	-1.2441				1.2631	-1.4813				1.2631	-1.6904				1.2631	-1.7941
		1.2635	-1.2436				1.2635	-1.4809				1.2635	-1.69				1.2635	-1.7936
		1.2638	-1.2431				1.2638	-1.4805				1.2638	-1.6896				1.2638	-1.7932
		1.2642	-1.2426				1.2642	-1.4801				1.2642	-1.6892				1.2642	-1.7928
		1.2645	-1.2421				1.2645	-1.4797				1.2645	-1.6887				1.2645	-1.7924
		1.2648	-1.2416				1.2648	-1.4793				1.2648	-1.6883				1.2648	-1.7919
		1.2652	-1.2412				1.2652	-1.4789				1.2652	-1.6879				1.2652	-1.7915
		1.2655	-1.2407				1.2655	-1.4785				1.2655	-1.6875				1.2655	-1.7911
		1.2659	-1.2402				1.2659	-1.4781				1.2659	-1.6871				1.2659	-1.7907
		1.2662	-1.2397				1.2662	-1.4777				1.2662	-1.6866				1.2662	-1.7903
		1.2665	-1.2392				1.2665	-1.4773				1.2665	-1.6862				1.2665	-1.7898
		1.2669	-1.2387				1.2669	-1.4769				1.2669	-1.6858				1.2669	-1.7894
		1.2672	-1.2382				1.2672	-1.4765				1.2672	-1.6854				1.2672	-1.789
		1.2676	-1.2377				1.2676	-1.4761				1.2676	-1.685				1.2676	-1.7886
		1.2679	-1.2372				1.2679	-1.4757				1.2679	-1.6846				1.2679	-1.7882
		1.2682	-1.2367				1.2682	-1.4754				1.2682	-1.6841				1.2682	-1.7877
		1.2686	-1.2363				1.2686	-1.475				1.2686	-1.6837				1.2686	-1.7873
		1.2689	-1.2358				1.2689	-1.4746				1.2689	-1.6833				1.2689	-1.7869
		1.2693	-1.2353				1.2693	-1.4742				1.2693	-1.6829				1.2693	-1.7865
		1.2696	-1.2348				1.2696	-1.4738				1.2696	-1.6825				1.2696	-1.7861
		1.2699	-1.2343				1.2699	-1.4734				1.2699	-1.682				1.2699	-1.7856
		1.2703	-1.2338				1.2703	-1.473				1.2703	-1.6816				1.2703	-1.7852
		1.2706	-1.2333				1.2706	-1.4726				1.2706	-1.6812				1.2706	-1.7848
		1.271	-1.2328				1.271	-1.4722				1.271	-1.6808				1.271	-1.7844
		1.2713	-1.2323				1.2713	-1.4718				1.2713	-1.6804				1.2713	-1.784
		1.2716	-1.2319				1.2716	-1.4714				1.2716	-1.6799				1.2716	-1.7835
		1.272	-1.2314				1.272	-1.471				1.272	-1.6795				1.272	-1.7831
		1.2723	-1.2309				1.2723	-1.4706				1.2723	-1.6791				1.2723	-1.7827
		1.2727	-1.2304				1.2727	-1.4702				1.2727	-1.6787				1.2727	-1.7823
		1.273	-1.2299				1.273	-1.4698				1.273	-1.6783				1.273	-1.7819
		1.2733	-1.2294				1.2733	-1.4695				1.2733	-1.6779				1.2733	-1.7814
		1.2737	-1.2289				1.2737	-1.4691				1.2737	-1.6774				1.2737	-1.781
		1.274	-1.2284				1.274	-1.4687				1.274	-1.677				1.274	-1.7806
		1.2744	-1.2279				1.2744	-1.4683				1.2744	-1.6766				1.2744	-1.7802
		1.2747	-1.2274				1.2747	-1.4679				1.2747	-1.6762				1.2747	-1.7798
		1.2751	-1.227				1.2751	-1.4675				1.2751	-1.6758				1.2751	-1.7793
		1.2754	-1.2265				1.2754	-1.4671				1.2754	-1.6753				1.2754	-1.7789
		1.2757	-1.226				1.2757	-1.4667				1.2757	-1.6749				1.2757	-1.7785
		1.2761	-1.2255				1.2761	-1.4663				1.2761	-1.6745				1.2761	-1.7781
		1.2764	-1.225				1.2764	-1.4659				1.2764	-1.6741				1.2764	-1.7776
		1.2768	-1.2245				1.2768	-1.4655				1.2768	-1.6737				1.2768	-1.7772
		1.2771	-1.224				1.2771	-1.4651				1.2771	-1.6733				1.2771	-1.7768
		1.2774	-1.2235				1.2774	-1.4647				1.2774	-1.6728				1.2774	-1.7764
		1.2778	-1.223				1.2778	-1.4643				1.2778	-1.6724				1.2778	-1.776
		1.2781	-1.2225				1.2781	-1.4639				1.2781	-1.672				1.2781	-1.7755
		1.2785	-1.2221				1.2785	-1.4636				1.2785	-1.6716				1.2785	-1.7751
		1.2788	-1.2216				1.2788	-1.4632				1.2788	-1.6712				1.2788	-1.7747
		1.2791	-1.2211				1.2791	-1.4628				1.2791	-1.6707				1.2791	-1.7743
		1.2795	-1.2206				1.2795	-1.4624				1.2795	-1.6703				1.2795	-1.7739
		1.2798	-1.2201				1.2798	-1.462				1.2798	-1.6699				1.2798	-1.7734
		1.2802	-1.2196				1.2802	-1.4616				1.2802	-1.6695				1.2802	-1.773
		1.2805	-1.2191				1.2805	-1.4612				1.2805	-1.6691				1.2805	-1.7726
		1.2808	-1.2186				1.2808	-1.4608				1.2808	-1.6686				1.2808	-1.7722
		1.2812	-1.2181				1.2812	-1.4604				1.2812	-1.6682				1.2812	-1.7718
		1.2815	-1.2176				1.2815	-1.46				1.2815	-1.6678				1.2815	-1.7713
		1.2819	-1.2172				1.2819	-1.4596				1.2819	-1.6674				1.2819	-1.7709
		1.2822	-1.2167				1.2822	-1.4592				1.2822	-1.667				1.2822	-1.7705
		1.2825	-1.2162				1.2825	-1.4588				1.2825	-1.6666				1.2825	-1.7701
		1.2829	-1.2157				1.2829	-1.4584				1.2829	-1.6661				1.2829	-1.7697
		1.2832	-1.2152				1.2832	-1.458				1.2832	-1.6657				1.2832	-1.7692
		1.2836	-1.2147				1.2836	-1.4577				1.2836	-1.6653				1.2836	-1.7688
		1.2839	-1.2142				1.2839	-1.4573				1.2839	-1.6649				1.2839	-1.7684
		1.2842	-1.2137				1.2842	-1.4569				1.2842	-1.6645				1.2842	-1.768
		1.2846	-1.2132				1.2846	-1.4565				1.2846	-1.664				1.2846	-1.7676
		1.2849	-1.2128				1.2849	-1.4561				1.2849	-1.6636				1.2849	-1.7671
		1.2853	-1.2123				1.2853	-1.4557				1.2853	-1.6632				1.2853	-1.7667
		1.2856	-1.2118				1.2856	-1.4553				1.2856	-1.6628				1.2856	-1.7663
		1.286	-1.2113				1.286	-1.4549				1.286	-1.6624				1.286	-1.7659
		1.2863	-1.2108				1.2863	-1.4545				1.2863	-1.6619				1.2863	-1.7655
		1.2866	-1.2103				1.2866	-1.4541				1.2866	-1.6615				1.2866	-1.765
		1.287	-1.2098				1.287	-1.4537				1.287	-1.6611				1.287	-1.7646
		1.2873	-1.2093				1.2873	-1.4533				1.2873	-1.6607				1.2873	-1.7642
		1.2877	-1.2088				1.2877	-1.4529				1.2877	-1.6603				1.2877	-1.7638
		1.288	-1.2083				1.288	-1.4525				1.288	-1.6599				1.288	-1.7634
		1.2883	-1.2079				1.2883	-1.4522				1.2883	-1.6594				1.2883	-1.7629
		1.2887	-1.2074				1.2887	-1.4518				1.2887	-1.659				1.2887	-1.7625
		1.289	-1.2069				1.289	-1.4514				1.289	-1.6586				1.289	-1.7621
		1.2894	-1.2064				1.2894	-1.451				1.2894	-1.6582				1.2894	-1.7617
		1.2897	-1.2059				1.2897	-1.4506				1.2897	-1.6578				1.2897	-1.7612
		1.29	-1.2054				1.29	-1.4502				1.29	-1.6573				1.29	-1.7608
		1.2904	-1.2049				1.2904	-1.4498				1.2904	-1.6569				1.2904	-1.7604
		1.2907	-1.2044				1.2907	-1.4494				1.2907	-1.6565				1.2907	-1.76
		1.2911	-1.2039				1.2911	-1.449				1.2911	-1.6561				1.2911	-1.7596
		1.2914	-1.2034				1.2914	-1.4486				1.2914	-1.6557				1.2914	-1.7591
		1.2917	-1.203				1.2917	-1.4482				1.2917	-1.6553				1.2917	-1.7587
		1.2921	-1.2025				1.2921	-1.4478				1.2921	-1.6548				1.2921	-1.7583
		1.2924	-1.202				1.2924	-1.4474				1.2924	-1.6544				1.2924	-1.7579
		1.2928	-1.2015				1.2928	-1.447				1.2928	-1.654				1.2928	-1.7575
		1.2931	-1.201				1.2931	-1.4466				1.2931	-1.6536				1.2931	-1.757
		1.2934	-1.2005				1.2934	-1.4463				1.2934	-1.6532				1.2934	-1.7566
		1.2938	-1.2				1.2938	-1.4459				1.2938	-1.6527				1.2938	-1.7562
		1.2941	-1.1995				1.2941	-1.4455				1.2941	-1.6523				1.2941	-1.7558
		1.2945	-1.199				1.2945	-1.4451				1.2945	-1.6519				1.2945	-1.7554
		1.2948	-1.1985				1.2948	-1.4447				1.2948	-1.6515				1.2948	-1.7549
		1.2951	-1.1981				1.2951	-1.4443				1.2951	-1.6511				1.2951	-1.7545
		1.2955	-1.1976				1.2955	-1.4439				1.2955	-1.6506				1.2955	-1.7541
		1.2958	-1.1971				1.2958	-1.4435				1.2958	-1.6502				1.2958	-1.7537
		1.2962	-1.1966				1.2962	-1.4431				1.2962	-1.6498				1.2962	-1.7533
		1.2965	-1.1961				1.2965	-1.4427				1.2965	-1.6494				1.2965	-1.7528
		1.2969	-1.1956				1.2969	-1.4423				1.2969	-1.649				1.2969	-1.7524
		1.2972	-1.1951				1.2972	-1.4419				1.2972	-1.6486				1.2972	-1.752
		1.2975	-1.1946				1.2975	-1.4415				1.2975	-1.6481				1.2975	-1.7516
		1.2979	-1.1941				1.2979	-1.4411				1.2979	-1.6477				1.2979	-1.7512
		1.2982	-1.1937				1.2982	-1.4407				1.2982	-1.6473				1.2982	-1.7507
		1.2986	-1.1932				1.2986	-1.4404				1.2986	-1.6469				1.2986	-1.7503
		1.2989	-1.1927				1.2989	-1.44				1.2989	-1.6465				1.2989	-1.7499
		1.2992	-1.1922				1.2992	-1.4396				1.2992	-1.646				1.2992	-1.7495
		1.2996	-1.1917				1.2996	-1.4392				1.2996	-1.6456				1.2996	-1.7491
		1.2999	-1.1912				1.2999	-1.4388				1.2999	-1.6452				1.2999	-1.7486
		1.3003	-1.1907				1.3003	-1.4384				1.3003	-1.6448				1.3003	-1.7482
		1.3006	-1.1902				1.3006	-1.438				1.3006	-1.6444				1.3006	-1.7478
		1.3009	-1.1897				1.3009	-1.4376				1.3009	-1.6439				1.3009	-1.7474
		1.3013	-1.1892				1.3013	-1.4372				1.3013	-1.6435				1.3013	-1.7469
		1.3016	-1.1888				1.3016	-1.4368				1.3016	-1.6431				1.3016	-1.7465
		1.302	-1.1883				1.302	-1.4364				1.302	-1.6427				1.302	-1.7461
		1.3023	-1.1878				1.3023	-1.436				1.3023	-1.6423				1.3023	-1.7457
		1.3026	-1.1873				1.3026	-1.4356				1.3026	-1.6419				1.3026	-1.7453
		1.303	-1.1868				1.303	-1.4352				1.303	-1.6414				1.303	-1.7448
		1.3033	-1.1863				1.3033	-1.4348				1.3033	-1.641				1.3033	-1.7444
		1.3037	-1.1858				1.3037	-1.4345				1.3037	-1.6406				1.3037	-1.744
		1.304	-1.1853				1.304	-1.4341				1.304	-1.6402				1.304	-1.7436
		1.3043	-1.1848				1.3043	-1.4337				1.3043	-1.6398				1.3043	-1.7432
		1.3047	-1.1843				1.3047	-1.4333				1.3047	-1.6393				1.3047	-1.7427
		1.305	-1.1839				1.305	-1.4329				1.305	-1.6389				1.305	-1.7423
		1.3054	-1.1834				1.3054	-1.4325				1.3054	-1.6385				1.3054	-1.7419
		1.3057	-1.1829				1.3057	-1.4321				1.3057	-1.6381				1.3057	-1.7415
		1.306	-1.1824				1.306	-1.4317				1.306	-1.6377				1.306	-1.7411
		1.3064	-1.1819				1.3064	-1.4313				1.3064	-1.6373				1.3064	-1.7406
		1.3067	-1.1814				1.3067	-1.4309				1.3067	-1.6368				1.3067	-1.7402
		1.3071	-1.1809				1.3071	-1.4305				1.3071	-1.6364				1.3071	-1.7398
		1.3074	-1.1804				1.3074	-1.4301				1.3074	-1.636				1.3074	-1.7394
		1.3078	-1.1799				1.3078	-1.4297				1.3078	-1.6356				1.3078	-1.739
		1.3081	-1.1794				1.3081	-1.4293				1.3081	-1.6352				1.3081	-1.7385
		1.3084	-1.179				1.3084	-1.4289				1.3084	-1.6347				1.3084	-1.7381
		1.3088	-1.1785				1.3088	-1.4286				1.3088	-1.6343				1.3088	-1.7377
		1.3091	-1.178				1.3091	-1.4282				1.3091	-1.6339				1.3091	-1.7373
		1.3095	-1.1775				1.3095	-1.4278				1.3095	-1.6335				1.3095	-1.7369
		1.3098	-1.177				1.3098	-1.4274				1.3098	-1.6331				1.3098	-1.7364
		1.3101	-1.1765				1.3101	-1.427				1.3101	-1.6326				1.3101	-1.736
		1.3105	-1.176				1.3105	-1.4266				1.3105	-1.6322				1.3105	-1.7356
		1.3108	-1.1755				1.3108	-1.4262				1.3108	-1.6318				1.3108	-1.7352
		1.3112	-1.175				1.3112	-1.4258				1.3112	-1.6314				1.3112	-1.7348
		1.3115	-1.1746				1.3115	-1.4254				1.3115	-1.631				1.3115	-1.7343
		1.3118	-1.1741				1.3118	-1.425				1.3118	-1.6306				1.3118	-1.7339
		1.3122	-1.1736				1.3122	-1.4246				1.3122	-1.6301				1.3122	-1.7335
		1.3125	-1.1731				1.3125	-1.4242				1.3125	-1.6297				1.3125	-1.7331
		1.3129	-1.1726				1.3129	-1.4238				1.3129	-1.6293				1.3129	-1.7326
		1.3132	-1.1721				1.3132	-1.4234				1.3132	-1.6289				1.3132	-1.7322
		1.3135	-1.1716				1.3135	-1.423				1.3135	-1.6285				1.3135	-1.7318
		1.3139	-1.1711				1.3139	-1.4227				1.3139	-1.628				1.3139	-1.7314
		1.3142	-1.1706				1.3142	-1.4223				1.3142	-1.6276				1.3142	-1.731
		1.3146	-1.1701				1.3146	-1.4219				1.3146	-1.6272				1.3146	-1.7305
		1.3149	-1.1697				1.3149	-1.4215				1.3149	-1.6268				1.3149	-1.7301
		1.3152	-1.1692				1.3152	-1.4211				1.3152	-1.6264				1.3152	-1.7297
		1.3156	-1.1687				1.3156	-1.4207				1.3156	-1.626				1.3156	-1.7293
		1.3159	-1.1682				1.3159	-1.4203				1.3159	-1.6255				1.3159	-1.7289
		1.3163	-1.1677				1.3163	-1.4199				1.3163	-1.6251				1.3163	-1.7284
		1.3166	-1.1672				1.3166	-1.4195				1.3166	-1.6247				1.3166	-1.728
		1.3169	-1.1667				1.3169	-1.4191				1.3169	-1.6243				1.3169	-1.7276
		1.3173	-1.1662				1.3173	-1.4187				1.3173	-1.6239				1.3173	-1.7272
		1.3176	-1.1657				1.3176	-1.4183				1.3176	-1.6234				1.3176	-1.7268
		1.318	-1.1652				1.318	-1.4179				1.318	-1.623				1.318	-1.7263
		1.3183	-1.1648				1.3183	-1.4175				1.3183	-1.6226				1.3183	-1.7259
		1.3187	-1.1643				1.3187	-1.4171				1.3187	-1.6222				1.3187	-1.7255
		1.319	-1.1638				1.319	-1.4168				1.319	-1.6218				1.319	-1.7251
		1.3193	-1.1633				1.3193	-1.4164				1.3193	-1.6213				1.3193	-1.7247
		1.3197	-1.1628				1.3197	-1.416				1.3197	-1.6209				1.3197	-1.7242
		1.32	-1.1623				1.32	-1.4156				1.32	-1.6205				1.32	-1.7238
		1.3204	-1.1618				1.3204	-1.4152				1.3204	-1.6201				1.3204	-1.7234
		1.3207	-1.1613				1.3207	-1.4148				1.3207	-1.6197				1.3207	-1.723
		1.321	-1.1608				1.321	-1.4144				1.321	-1.6193				1.321	-1.7226
		1.3214	-1.1604				1.3214	-1.414				1.3214	-1.6188				1.3214	-1.7221
		1.3217	-1.1599				1.3217	-1.4136				1.3217	-1.6184				1.3217	-1.7217
		1.3221	-1.1594				1.3221	-1.4132				1.3221	-1.618				1.3221	-1.7213
		1.3224	-1.1589				1.3224	-1.4128				1.3224	-1.6176				1.3224	-1.7209
		1.3227	-1.1584				1.3227	-1.4124				1.3227	-1.6172				1.3227	-1.7205
		1.3231	-1.1579				1.3231	-1.412				1.3231	-1.6167				1.3231	-1.72
		1.3234	-1.1574				1.3234	-1.4116				1.3234	-1.6163				1.3234	-1.7196
		1.3238	-1.1569				1.3238	-1.4112				1.3238	-1.6159				1.3238	-1.7192
		1.3241	-1.1564				1.3241	-1.4109				1.3241	-1.6155				1.3241	-1.7188
		1.3244	-1.1559				1.3244	-1.4105				1.3244	-1.6151				1.3244	-1.7184
		1.3248	-1.1555				1.3248	-1.4101				1.3248	-1.6146				1.3248	-1.7179
		1.3251	-1.155				1.3251	-1.4097				1.3251	-1.6142				1.3251	-1.7175
		1.3255	-1.1545				1.3255	-1.4093				1.3255	-1.6138				1.3255	-1.7171
		1.3258	-1.154				1.3258	-1.4089				1.3258	-1.6134				1.3258	-1.7167
		1.3261	-1.1535				1.3261	-1.4085				1.3261	-1.613				1.3261	-1.7162
		1.3265	-1.153				1.3265	-1.4081				1.3265	-1.6126				1.3265	-1.7158
		1.3268	-1.1525				1.3268	-1.4077				1.3268	-1.6121				1.3268	-1.7154
		1.3272	-1.152				1.3272	-1.4073				1.3272	-1.6117				1.3272	-1.715
		1.3275	-1.1515				1.3275	-1.4069				1.3275	-1.6113				1.3275	-1.7146
		1.3278	-1.151				1.3278	-1.4065				1.3278	-1.6109				1.3278	-1.7141
		1.3282	-1.1506				1.3282	-1.4061				1.3282	-1.6105				1.3282	-1.7137
		1.3285	-1.1501				1.3285	-1.4057				1.3285	-1.61				1.3285	-1.7133
		1.3289	-1.1496				1.3289	-1.4053				1.3289	-1.6096				1.3289	-1.7129
		1.3292	-1.1491				1.3292	-1.405				1.3292	-1.6092				1.3292	-1.7125
		1.3295	-1.1486				1.3295	-1.4046				1.3295	-1.6088				1.3295	-1.712
		1.3299	-1.1481				1.3299	-1.4042				1.3299	-1.6084				1.3299	-1.7116
		1.3302	-1.1476				1.3302	-1.4038				1.3302	-1.608				1.3302	-1.7112
		1.3306	-1.1471				1.3306	-1.4034				1.3306	-1.6075				1.3306	-1.7108
		1.3309	-1.1466				1.3309	-1.403				1.3309	-1.6071				1.3309	-1.7104
		1.3313	-1.1461				1.3313	-1.4026				1.3313	-1.6067				1.3313	-1.7099
		1.3316	-1.1457				1.3316	-1.4022				1.3316	-1.6063				1.3316	-1.7095
		1.3319	-1.1452				1.3319	-1.4018				1.3319	-1.6059				1.3319	-1.7091
		1.3323	-1.1447				1.3323	-1.4014				1.3323	-1.6054				1.3323	-1.7087
		1.3326	-1.1442				1.3326	-1.401				1.3326	-1.605				1.3326	-1.7083
		1.333	-1.1437				1.333	-1.4006				1.333	-1.6046				1.333	-1.7078
		1.3333	-1.1432				1.3333	-1.4002				1.3333	-1.6042				1.3333	-1.7074
		1.3336	-1.1427				1.3336	-1.3998				1.3336	-1.6038				1.3336	-1.707
		1.334	-1.1422				1.334	-1.3995				1.334	-1.6033				1.334	-1.7066
		1.3343	-1.1417				1.3343	-1.3991				1.3343	-1.6029				1.3343	-1.7062
		1.3347	-1.1413				1.3347	-1.3987				1.3347	-1.6025				1.3347	-1.7057
		1.335	-1.1408				1.335	-1.3983				1.335	-1.6021				1.335	-1.7053
		1.3353	-1.1403				1.3353	-1.3979				1.3353	-1.6017				1.3353	-1.7049
		1.3357	-1.1398				1.3357	-1.3975				1.3357	-1.6013				1.3357	-1.7045
		1.336	-1.1393				1.336	-1.3971				1.336	-1.6008				1.336	-1.7041
		1.3364	-1.1388				1.3364	-1.3967				1.3364	-1.6004				1.3364	-1.7036
		1.3367	-1.1383				1.3367	-1.3963				1.3367	-1.6				1.3367	-1.7032
		1.337	-1.1378				1.337	-1.3959				1.337	-1.5996				1.337	-1.7028
		1.3374	-1.1373				1.3374	-1.3955				1.3374	-1.5992				1.3374	-1.7024
		1.3377	-1.1368				1.3377	-1.3951				1.3377	-1.5987				1.3377	-1.7019
		1.3381	-1.1364				1.3381	-1.3947				1.3381	-1.5983				1.3381	-1.7015
		1.3384	-1.1359				1.3384	-1.3943				1.3384	-1.5979				1.3384	-1.7011
		1.3387	-1.1354				1.3387	-1.3939				1.3387	-1.5975				1.3387	-1.7007
		1.3391	-1.1349				1.3391	-1.3936				1.3391	-1.5971				1.3391	-1.7003
		1.3394	-1.1344				1.3394	-1.3932				1.3394	-1.5966				1.3394	-1.6998
		1.3398	-1.1339				1.3398	-1.3928				1.3398	-1.5962				1.3398	-1.6994
		1.3401	-1.1334				1.3401	-1.3924				1.3401	-1.5958				1.3401	-1.699
		1.3404	-1.1329				1.3404	-1.392				1.3404	-1.5954				1.3404	-1.6986
		1.3408	-1.1324				1.3408	-1.3916				1.3408	-1.595				1.3408	-1.6982
		1.3411	-1.1319				1.3411	-1.3912				1.3411	-1.5946				1.3411	-1.6977
		1.3415	-1.1315				1.3415	-1.3908				1.3415	-1.5941				1.3415	-1.6973
		1.3418	-1.131				1.3418	-1.3904				1.3418	-1.5937				1.3418	-1.6969
		1.3422	-1.1305				1.3422	-1.39				1.3422	-1.5933				1.3422	-1.6965
		1.3425	-1.13				1.3425	-1.3896				1.3425	-1.5929				1.3425	-1.6961
		1.3428	-1.1295				1.3428	-1.3892				1.3428	-1.5925				1.3428	-1.6956
		1.3432	-1.129				1.3432	-1.3888				1.3432	-1.592				1.3432	-1.6952
		1.3435	-1.1285				1.3435	-1.3884				1.3435	-1.5916				1.3435	-1.6948
		1.3439	-1.128				1.3439	-1.388				1.3439	-1.5912				1.3439	-1.6944
		1.3442	-1.1275				1.3442	-1.3877				1.3442	-1.5908				1.3442	-1.694
		1.3445	-1.127				1.3445	-1.3873				1.3445	-1.5904				1.3445	-1.6935
		1.3449	-1.1266				1.3449	-1.3869				1.3449	-1.59				1.3449	-1.6931
		1.3452	-1.1261				1.3452	-1.3865				1.3452	-1.5895				1.3452	-1.6927
		1.3456	-1.1256				1.3456	-1.3861				1.3456	-1.5891				1.3456	-1.6923
		1.3459	-1.1251				1.3459	-1.3857				1.3459	-1.5887				1.3459	-1.6919
		1.3462	-1.1246				1.3462	-1.3853				1.3462	-1.5883				1.3462	-1.6914
		1.3466	-1.1241				1.3466	-1.3849				1.3466	-1.5879				1.3466	-1.691
		1.3469	-1.1236				1.3469	-1.3845				1.3469	-1.5874				1.3469	-1.6906
		1.3473	-1.1231				1.3473	-1.3841				1.3473	-1.587				1.3473	-1.6902
		1.3476	-1.1226				1.3476	-1.3837				1.3476	-1.5866				1.3476	-1.6898
		1.3479	-1.1222				1.3479	-1.3833				1.3479	-1.5862				1.3479	-1.6893
		1.3483	-1.1217				1.3483	-1.3829				1.3483	-1.5858				1.3483	-1.6889
		1.3486	-1.1212				1.3486	-1.3825				1.3486	-1.5853				1.3486	-1.6885
		1.349	-1.1207				1.349	-1.3821				1.349	-1.5849				1.349	-1.6881
		1.3493	-1.1202				1.3493	-1.3818				1.3493	-1.5845				1.3493	-1.6877
		1.3496	-1.1197				1.3496	-1.3814				1.3496	-1.5841				1.3496	-1.6872
		1.35	-1.1192				1.35	-1.381				1.35	-1.5837				1.35	-1.6868
		1.3503	-1.1187				1.3503	-1.3806				1.3503	-1.5833				1.3503	-1.6864
		1.3507	-1.1182				1.3507	-1.3802				1.3507	-1.5828				1.3507	-1.686
		1.351	-1.1177				1.351	-1.3798				1.351	-1.5824				1.351	-1.6855
		1.3513	-1.1173				1.3513	-1.3794				1.3513	-1.582				1.3513	-1.6851
		1.3517	-1.1168				1.3517	-1.379				1.3517	-1.5816				1.3517	-1.6847
		1.352	-1.1163				1.352	-1.3786				1.352	-1.5812				1.352	-1.6843
		1.3524	-1.1158				1.3524	-1.3782				1.3524	-1.5807				1.3524	-1.6839
		1.3527	-1.1153				1.3527	-1.3778				1.3527	-1.5803				1.3527	-1.6834
		1.3531	-1.1148				1.3531	-1.3774				1.3531	-1.5799				1.3531	-1.683
		1.3534	-1.1143				1.3534	-1.377				1.3534	-1.5795				1.3534	-1.6826
		1.3537	-1.1138				1.3537	-1.3766				1.3537	-1.5791				1.3537	-1.6822
		1.3541	-1.1133				1.3541	-1.3762				1.3541	-1.5787				1.3541	-1.6818
		1.3544	-1.1128				1.3544	-1.3759				1.3544	-1.5782				1.3544	-1.6813
		1.3548	-1.1124				1.3548	-1.3755				1.3548	-1.5778				1.3548	-1.6809
		1.3551	-1.1119				1.3551	-1.3751				1.3551	-1.5774				1.3551	-1.6805
		1.3554	-1.1114				1.3554	-1.3747				1.3554	-1.577				1.3554	-1.6801
		1.3558	-1.1109				1.3558	-1.3743				1.3558	-1.5766				1.3558	-1.6797
		1.3561	-1.1104				1.3561	-1.3739				1.3561	-1.5761				1.3561	-1.6792
		1.3565	-1.1099				1.3565	-1.3735				1.3565	-1.5757				1.3565	-1.6788
		1.3568	-1.1094				1.3568	-1.3731				1.3568	-1.5753				1.3568	-1.6784
		1.3571	-1.1089				1.3571	-1.3727				1.3571	-1.5749				1.3571	-1.678
		1.3575	-1.1084				1.3575	-1.3723				1.3575	-1.5745				1.3575	-1.6776
		1.3578	-1.108				1.3578	-1.3719				1.3578	-1.574				1.3578	-1.6771
		1.3582	-1.1075				1.3582	-1.3715				1.3582	-1.5736				1.3582	-1.6767
		1.3585	-1.107				1.3585	-1.3711				1.3585	-1.5732				1.3585	-1.6763
		1.3588	-1.1065				1.3588	-1.3707				1.3588	-1.5728				1.3588	-1.6759
		1.3592	-1.106				1.3592	-1.3703				1.3592	-1.5724				1.3592	-1.6755
		1.3595	-1.1055				1.3595	-1.37				1.3595	-1.572				1.3595	-1.675
		1.3599	-1.105				1.3599	-1.3696				1.3599	-1.5715				1.3599	-1.6746
		1.3602	-1.1045				1.3602	-1.3692				1.3602	-1.5711				1.3602	-1.6742
		1.3605	-1.104				1.3605	-1.3688				1.3605	-1.5707				1.3605	-1.6738
		1.3609	-1.1035				1.3609	-1.3684				1.3609	-1.5703				1.3609	-1.6734
		1.3612	-1.1031				1.3612	-1.368				1.3612	-1.5699				1.3612	-1.6729
		1.3616	-1.1026				1.3616	-1.3676				1.3616	-1.5694				1.3616	-1.6725
		1.3619	-1.1021				1.3619	-1.3672				1.3619	-1.569				1.3619	-1.6721
		1.3622	-1.1016				1.3622	-1.3668				1.3622	-1.5686				1.3622	-1.6717
		1.3626	-1.1011				1.3626	-1.3664				1.3626	-1.5682				1.3626	-1.6712
		1.3629	-1.1006				1.3629	-1.366				1.3629	-1.5678				1.3629	-1.6708
		1.3633	-1.1001				1.3633	-1.3656				1.3633	-1.5673				1.3633	-1.6704
		1.3636	-1.0996				1.3636	-1.3652				1.3636	-1.5669				1.3636	-1.67
		1.364	-1.0991				1.364	-1.3648				1.364	-1.5665				1.364	-1.6696
		1.3643	-1.0986				1.3643	-1.3644				1.3643	-1.5661				1.3643	-1.6691
		1.3646	-1.0982				1.3646	-1.3641				1.3646	-1.5657				1.3646	-1.6687
		1.365	-1.0977				1.365	-1.3637				1.365	-1.5653				1.365	-1.6683
		1.3653	-1.0972				1.3653	-1.3633				1.3653	-1.5648				1.3653	-1.6679
		1.3657	-1.0967				1.3657	-1.3629				1.3657	-1.5644				1.3657	-1.6675
		1.366	-1.0962				1.366	-1.3625				1.366	-1.564				1.366	-1.667
		1.3663	-1.0957				1.3663	-1.3621				1.3663	-1.5636				1.3663	-1.6666
		1.3667	-1.0952				1.3667	-1.3617				1.3667	-1.5632				1.3667	-1.6662
		1.367	-1.0947				1.367	-1.3613				1.367	-1.5627				1.367	-1.6658
		1.3674	-1.0942				1.3674	-1.3609				1.3674	-1.5623				1.3674	-1.6654
		1.3677	-1.0937				1.3677	-1.3605				1.3677	-1.5619				1.3677	-1.6649
		1.368	-1.0933				1.368	-1.3601				1.368	-1.5615				1.368	-1.6645
		1.3684	-1.0928				1.3684	-1.3597				1.3684	-1.5611				1.3684	-1.6641
		1.3687	-1.0923				1.3687	-1.3593				1.3687	-1.5607				1.3687	-1.6637
		1.3691	-1.0918				1.3691	-1.3589				1.3691	-1.5602				1.3691	-1.6633
		1.3694	-1.0913				1.3694	-1.3585				1.3694	-1.5598				1.3694	-1.6628
		1.3697	-1.0908				1.3697	-1.3582				1.3697	-1.5594				1.3697	-1.6624
		1.3701	-1.0903				1.3701	-1.3578				1.3701	-1.559				1.3701	-1.662
		1.3704	-1.0898				1.3704	-1.3574				1.3704	-1.5586				1.3704	-1.6616
		1.3708	-1.0893				1.3708	-1.357				1.3708	-1.5581				1.3708	-1.6612
		1.3711	-1.0889				1.3711	-1.3566				1.3711	-1.5577				1.3711	-1.6607
		1.3714	-1.0884				1.3714	-1.3562				1.3714	-1.5573				1.3714	-1.6603
		1.3718	-1.0879				1.3718	-1.3558				1.3718	-1.5569				1.3718	-1.6599
		1.3721	-1.0874				1.3721	-1.3554				1.3721	-1.5565				1.3721	-1.6595
		1.3725	-1.0869				1.3725	-1.355				1.3725	-1.556				1.3725	-1.6591
		1.3728	-1.0864				1.3728	-1.3546				1.3728	-1.5556				1.3728	-1.6586
		1.3731	-1.0859				1.3731	-1.3542				1.3731	-1.5552				1.3731	-1.6582
		1.3735	-1.0854				1.3735	-1.3538				1.3735	-1.5548				1.3735	-1.6578
		1.3738	-1.0849				1.3738	-1.3534				1.3738	-1.5544				1.3738	-1.6574
		1.3742	-1.0844				1.3742	-1.353				1.3742	-1.554				1.3742	-1.657
		1.3745	-1.084				1.3745	-1.3526				1.3745	-1.5535				1.3745	-1.6565
		1.3749	-1.0835				1.3749	-1.3523				1.3749	-1.5531				1.3749	-1.6561
		1.3752	-1.083				1.3752	-1.3519				1.3752	-1.5527				1.3752	-1.6557
		1.3755	-1.0825				1.3755	-1.3515				1.3755	-1.5523				1.3755	-1.6553
		1.3759	-1.082				1.3759	-1.3511				1.3759	-1.5519				1.3759	-1.6548
		1.3762	-1.0815				1.3762	-1.3507				1.3762	-1.5514				1.3762	-1.6544
		1.3766	-1.081				1.3766	-1.3503				1.3766	-1.551				1.3766	-1.654
		1.3769	-1.0805				1.3769	-1.3499				1.3769	-1.5506				1.3769	-1.6536
		1.3772	-1.08				1.3772	-1.3495				1.3772	-1.5502				1.3772	-1.6532
		1.3776	-1.0795				1.3776	-1.3491				1.3776	-1.5498				1.3776	-1.6527
		1.3779	-1.0791				1.3779	-1.3487				1.3779	-1.5493				1.3779	-1.6523
		1.3783	-1.0786				1.3783	-1.3483				1.3783	-1.5489				1.3783	-1.6519
		1.3786	-1.0781				1.3786	-1.3479				1.3786	-1.5485				1.3786	-1.6515
		1.3789	-1.0776				1.3789	-1.3475				1.3789	-1.5481				1.3789	-1.6511
		1.3793	-1.0771				1.3793	-1.3471				1.3793	-1.5477				1.3793	-1.6506
		1.3796	-1.0766				1.3796	-1.3467				1.3796	-1.5473				1.3796	-1.6502
		1.38	-1.0761				1.38	-1.3464				1.38	-1.5468				1.38	-1.6498
		1.3803	-1.0756				1.3803	-1.346				1.3803	-1.5464				1.3803	-1.6494
		1.3806	-1.0751				1.3806	-1.3456				1.3806	-1.546				1.3806	-1.649
		1.381	-1.0746				1.381	-1.3452				1.381	-1.5456				1.381	-1.6485
		1.3813	-1.0742				1.3813	-1.3448				1.3813	-1.5452				1.3813	-1.6481
		1.3817	-1.0737				1.3817	-1.3444				1.3817	-1.5447				1.3817	-1.6477
		1.382	-1.0732				1.382	-1.344				1.382	-1.5443				1.382	-1.6473
		1.3823	-1.0727				1.3823	-1.3436				1.3823	-1.5439				1.3823	-1.6469
		1.3827	-1.0722				1.3827	-1.3432				1.3827	-1.5435				1.3827	-1.6464
		1.383	-1.0717				1.383	-1.3428				1.383	-1.5431				1.383	-1.646
		1.3834	-1.0712				1.3834	-1.3424				1.3834	-1.5427				1.3834	-1.6456
		1.3837	-1.0707				1.3837	-1.342				1.3837	-1.5422				1.3837	-1.6452
		1.384	-1.0702				1.384	-1.3416				1.384	-1.5418				1.384	-1.6448
		1.3844	-1.0698				1.3844	-1.3412				1.3844	-1.5414				1.3844	-1.6443
		1.3847	-1.0693				1.3847	-1.3409				1.3847	-1.541				1.3847	-1.6439
		1.3851	-1.0688				1.3851	-1.3405				1.3851	-1.5406				1.3851	-1.6435
		1.3854	-1.0683				1.3854	-1.3401				1.3854	-1.5401				1.3854	-1.6431
		1.3858	-1.0678				1.3858	-1.3397				1.3858	-1.5397				1.3858	-1.6427
		1.3861	-1.0673				1.3861	-1.3393				1.3861	-1.5393				1.3861	-1.6422
		1.3864	-1.0668				1.3864	-1.3389				1.3864	-1.5389				1.3864	-1.6418
		1.3868	-1.0663				1.3868	-1.3385				1.3868	-1.5385				1.3868	-1.6414
		1.3871	-1.0658				1.3871	-1.3381				1.3871	-1.538				1.3871	-1.641
		1.3875	-1.0653				1.3875	-1.3377				1.3875	-1.5376				1.3875	-1.6405
		1.3878	-1.0649				1.3878	-1.3373				1.3878	-1.5372				1.3878	-1.6401
		1.3881	-1.0644				1.3881	-1.3369				1.3881	-1.5368				1.3881	-1.6397
		1.3885	-1.0639				1.3885	-1.3365				1.3885	-1.5364				1.3885	-1.6393
		1.3888	-1.0634				1.3888	-1.3361				1.3888	-1.536				1.3888	-1.6389
		1.3892	-1.0629				1.3892	-1.3357				1.3892	-1.5355				1.3892	-1.6384
		1.3895	-1.0624				1.3895	-1.3353				1.3895	-1.5351				1.3895	-1.638
		1.3898	-1.0619				1.3898	-1.335				1.3898	-1.5347				1.3898	-1.6376
		1.3902	-1.0614				1.3902	-1.3346				1.3902	-1.5343				1.3902	-1.6372
		1.3905	-1.0609				1.3905	-1.3342				1.3905	-1.5339				1.3905	-1.6368
		1.3909	-1.0604				1.3909	-1.3338				1.3909	-1.5334				1.3909	-1.6363
		1.3912	-1.06				1.3912	-1.3334				1.3912	-1.533				1.3912	-1.6359
		1.3915	-1.0595				1.3915	-1.333				1.3915	-1.5326				1.3915	-1.6355
		1.3919	-1.059				1.3919	-1.3326				1.3919	-1.5322				1.3919	-1.6351
		1.3922	-1.0585				1.3922	-1.3322				1.3922	-1.5318				1.3922	-1.6347
		1.3926	-1.058				1.3926	-1.3318				1.3926	-1.5314				1.3926	-1.6342
		1.3929	-1.0575				1.3929	-1.3314				1.3929	-1.5309				1.3929	-1.6338
		1.3932	-1.057				1.3932	-1.331				1.3932	-1.5305				1.3932	-1.6334
		1.3936	-1.0565				1.3936	-1.3306				1.3936	-1.5301				1.3936	-1.633
		1.3939	-1.056				1.3939	-1.3302				1.3939	-1.5297				1.3939	-1.6326
		1.3943	-1.0556				1.3943	-1.3298				1.3943	-1.5293				1.3943	-1.6321
		1.3946	-1.0551				1.3946	-1.3294				1.3946	-1.5288				1.3946	-1.6317
		1.3949	-1.0546				1.3949	-1.3291				1.3949	-1.5284				1.3949	-1.6313
		1.3953	-1.0541				1.3953	-1.3287				1.3953	-1.528				1.3953	-1.6309
		1.3956	-1.0536				1.3956	-1.3283				1.3956	-1.5276				1.3956	-1.6305
		1.396	-1.0531				1.396	-1.3279				1.396	-1.5272				1.396	-1.63
		1.3963	-1.0526				1.3963	-1.3275				1.3963	-1.5267				1.3963	-1.6296
		1.3967	-1.0521				1.3967	-1.3271				1.3967	-1.5263				1.3967	-1.6292
		1.397	-1.0516				1.397	-1.3267				1.397	-1.5259				1.397	-1.6288
		1.3973	-1.0511				1.3973	-1.3263				1.3973	-1.5255				1.3973	-1.6284
		1.3977	-1.0507				1.3977	-1.3259				1.3977	-1.5251				1.3977	-1.6279
		1.398	-1.0502				1.398	-1.3255				1.398	-1.5247				1.398	-1.6275
		1.3984	-1.0497				1.3984	-1.3251				1.3984	-1.5242				1.3984	-1.6271
		1.3987	-1.0492				1.3987	-1.3247				1.3987	-1.5238				1.3987	-1.6267
		1.399	-1.0487				1.399	-1.3243				1.399	-1.5234				1.399	-1.6262
		1.3994	-1.0482				1.3994	-1.3239				1.3994	-1.523				1.3994	-1.6258
		1.3997	-1.0477				1.3997	-1.3235				1.3997	-1.5226				1.3997	-1.6254
		1.4001	-1.0472				1.4001	-1.3232				1.4001	-1.5221				1.4001	-1.625
		1.4004	-1.0467				1.4004	-1.3228				1.4004	-1.5217				1.4004	-1.6246
		1.4007	-1.0462				1.4007	-1.3224				1.4007	-1.5213				1.4007	-1.6241
		1.4011	-1.0458				1.4011	-1.322				1.4011	-1.5209				1.4011	-1.6237
		1.4014	-1.0453				1.4014	-1.3216				1.4014	-1.5205				1.4014	-1.6233
		1.4018	-1.0448				1.4018	-1.3212				1.4018	-1.52				1.4018	-1.6229
		1.4021	-1.0443				1.4021	-1.3208				1.4021	-1.5196				1.4021	-1.6225
		1.4024	-1.0438				1.4024	-1.3204				1.4024	-1.5192				1.4024	-1.622
		1.4028	-1.0433				1.4028	-1.32				1.4028	-1.5188				1.4028	-1.6216
		1.4031	-1.0428				1.4031	-1.3196				1.4031	-1.5184				1.4031	-1.6212
		1.4035	-1.0423				1.4035	-1.3192				1.4035	-1.518				1.4035	-1.6208
		1.4038	-1.0418				1.4038	-1.3188				1.4038	-1.5175				1.4038	-1.6204
		1.4041	-1.0413				1.4041	-1.3184				1.4041	-1.5171				1.4041	-1.6199
		1.4045	-1.0409				1.4045	-1.318				1.4045	-1.5167				1.4045	-1.6195
		1.4048	-1.0404				1.4048	-1.3176				1.4048	-1.5163				1.4048	-1.6191
		1.4052	-1.0399				1.4052	-1.3173				1.4052	-1.5159				1.4052	-1.6187
		1.4055	-1.0394				1.4055	-1.3169				1.4055	-1.5154				1.4055	-1.6183
		1.4058	-1.0389				1.4058	-1.3165				1.4058	-1.515				1.4058	-1.6178
		1.4062	-1.0384				1.4062	-1.3161				1.4062	-1.5146				1.4062	-1.6174
		1.4065	-1.0379				1.4065	-1.3157				1.4065	-1.5142				1.4065	-1.617
		1.4069	-1.0374				1.4069	-1.3153				1.4069	-1.5138				1.4069	-1.6166
		1.4072	-1.0369				1.4072	-1.3149				1.4072	-1.5134				1.4072	-1.6162
		1.4075	-1.0365				1.4075	-1.3145				1.4075	-1.5129				1.4075	-1.6157
		1.4079	-1.036				1.4079	-1.3141				1.4079	-1.5125				1.4079	-1.6153
		1.4082	-1.0355				1.4082	-1.3137				1.4082	-1.5121				1.4082	-1.6149
		1.4086	-1.035				1.4086	-1.3133				1.4086	-1.5117				1.4086	-1.6145
		1.4089	-1.0345				1.4089	-1.3129				1.4089	-1.5113				1.4089	-1.6141
		1.4093	-1.034				1.4093	-1.3125				1.4093	-1.5108				1.4093	-1.6136
		1.4096	-1.0335				1.4096	-1.3121				1.4096	-1.5104				1.4096	-1.6132
		1.4099	-1.033				1.4099	-1.3117				1.4099	-1.51				1.4099	-1.6128
		1.4103	-1.0325				1.4103	-1.3114				1.4103	-1.5096				1.4103	-1.6124
		1.4106	-1.032				1.4106	-1.311				1.4106	-1.5092				1.4106	-1.612
		1.411	-1.0316				1.411	-1.3106				1.411	-1.5087				1.411	-1.6115
		1.4113	-1.0311				1.4113	-1.3102				1.4113	-1.5083				1.4113	-1.6111
		1.4116	-1.0306				1.4116	-1.3098				1.4116	-1.5079				1.4116	-1.6107
		1.412	-1.0301				1.412	-1.3094				1.412	-1.5075				1.412	-1.6103
		1.4123	-1.0296				1.4123	-1.309				1.4123	-1.5071				1.4123	-1.6098
		1.4127	-1.0291				1.4127	-1.3086				1.4127	-1.5067				1.4127	-1.6094
		1.413	-1.0286				1.413	-1.3082				1.413	-1.5062				1.413	-1.609
		1.4133	-1.0281				1.4133	-1.3078				1.4133	-1.5058				1.4133	-1.6086
		1.4137	-1.0276				1.4137	-1.3074				1.4137	-1.5054				1.4137	-1.6082
		1.414	-1.0271				1.414	-1.307				1.414	-1.505				1.414	-1.6077
		1.4144	-1.0267				1.4144	-1.3066				1.4144	-1.5046				1.4144	-1.6073
		1.4147	-1.0262				1.4147	-1.3062				1.4147	-1.5041				1.4147	-1.6069
		1.415	-1.0257				1.415	-1.3058				1.415	-1.5037				1.415	-1.6065
		1.4154	-1.0252				1.4154	-1.3055				1.4154	-1.5033				1.4154	-1.6061
		1.4157	-1.0247				1.4157	-1.3051				1.4157	-1.5029				1.4157	-1.6056
		1.4161	-1.0242				1.4161	-1.3047				1.4161	-1.5025				1.4161	-1.6052
		1.4164	-1.0237				1.4164	-1.3043				1.4164	-1.502				1.4164	-1.6048
		1.4167	-1.0232				1.4167	-1.3039				1.4167	-1.5016				1.4167	-1.6044
		1.4171	-1.0227				1.4171	-1.3035				1.4171	-1.5012				1.4171	-1.604
		1.4174	-1.0222				1.4174	-1.3031				1.4174	-1.5008				1.4174	-1.6035
		1.4178	-1.0218				1.4178	-1.3027				1.4178	-1.5004				1.4178	-1.6031
		1.4181	-1.0213				1.4181	-1.3023				1.4181	-1.5				1.4181	-1.6027
		1.4184	-1.0208				1.4184	-1.3019				1.4184	-1.4995				1.4184	-1.6023
		1.4188	-1.0203				1.4188	-1.3015				1.4188	-1.4991				1.4188	-1.6019
		1.4191	-1.0198				1.4191	-1.3011				1.4191	-1.4987				1.4191	-1.6014
		1.4195	-1.0193				1.4195	-1.3007				1.4195	-1.4983				1.4195	-1.601
		1.4198	-1.0188				1.4198	-1.3003				1.4198	-1.4979				1.4198	-1.6006
		1.4202	-1.0183				1.4202	-1.2999				1.4202	-1.4974				1.4202	-1.6002
		1.4205	-1.0178				1.4205	-1.2996				1.4205	-1.497				1.4205	-1.5998
		1.4208	-1.0174				1.4208	-1.2992				1.4208	-1.4966				1.4208	-1.5993
		1.4212	-1.0169				1.4212	-1.2988				1.4212	-1.4962				1.4212	-1.5989
		1.4215	-1.0164				1.4215	-1.2984				1.4215	-1.4958				1.4215	-1.5985
		1.4219	-1.0159				1.4219	-1.298				1.4219	-1.4954				1.4219	-1.5981
		1.4222	-1.0154				1.4222	-1.2976				1.4222	-1.4949				1.4222	-1.5977
		1.4225	-1.0149				1.4225	-1.2972				1.4225	-1.4945				1.4225	-1.5972
		1.4229	-1.0144				1.4229	-1.2968				1.4229	-1.4941				1.4229	-1.5968
		1.4232	-1.0139				1.4232	-1.2964				1.4232	-1.4937				1.4232	-1.5964
		1.4236	-1.0134				1.4236	-1.296				1.4236	-1.4933				1.4236	-1.596
		1.4239	-1.0129				1.4239	-1.2956				1.4239	-1.4928				1.4239	-1.5955
		1.4242	-1.0125				1.4242	-1.2952				1.4242	-1.4924				1.4242	-1.5951
		1.4246	-1.012				1.4246	-1.2948				1.4246	-1.492				1.4246	-1.5947
		1.4249	-1.0115				1.4249	-1.2944				1.4249	-1.4916				1.4249	-1.5943
		1.4253	-1.011				1.4253	-1.294				1.4253	-1.4912				1.4253	-1.5939
		1.4256	-1.0105				1.4256	-1.2937				1.4256	-1.4907				1.4256	-1.5934
		1.4259	-1.01				1.4259	-1.2933				1.4259	-1.4903				1.4259	-1.593
		1.4263	-1.0095				1.4263	-1.2929				1.4263	-1.4899				1.4263	-1.5926
		1.4266	-1.009				1.4266	-1.2925				1.4266	-1.4895				1.4266	-1.5922
		1.427	-1.0085				1.427	-1.2921				1.427	-1.4891				1.427	-1.5918
		1.4273	-1.008				1.4273	-1.2917				1.4273	-1.4887				1.4273	-1.5913
		1.4276	-1.0076				1.4276	-1.2913				1.4276	-1.4882				1.4276	-1.5909
		1.428	-1.0071				1.428	-1.2909				1.428	-1.4878				1.428	-1.5905
		1.4283	-1.0066				1.4283	-1.2905				1.4283	-1.4874				1.4283	-1.5901
		1.4287	-1.0061				1.4287	-1.2901				1.4287	-1.487				1.4287	-1.5897
		1.429	-1.0056				1.429	-1.2897				1.429	-1.4866				1.429	-1.5892
		1.4293	-1.0051				1.4293	-1.2893				1.4293	-1.4861				1.4293	-1.5888
		1.4297	-1.0046				1.4297	-1.2889				1.4297	-1.4857				1.4297	-1.5884
		1.43	-1.0041				1.43	-1.2885				1.43	-1.4853				1.43	-1.588
		1.4304	-1.0036				1.4304	-1.2881				1.4304	-1.4849				1.4304	-1.5876
		1.4307	-1.0032				1.4307	-1.2878				1.4307	-1.4845				1.4307	-1.5871
		1.4311	-1.0027				1.4311	-1.2874				1.4311	-1.4841				1.4311	-1.5867
		1.4314	-1.0022				1.4314	-1.287				1.4314	-1.4836				1.4314	-1.5863
		1.4317	-1.0017				1.4317	-1.2866				1.4317	-1.4832				1.4317	-1.5859
		1.4321	-1.0012				1.4321	-1.2862				1.4321	-1.4828				1.4321	-1.5855
		1.4324	-1.0007				1.4324	-1.2858				1.4324	-1.4824				1.4324	-1.585
		1.4328	-1.0002				1.4328	-1.2854				1.4328	-1.482				1.4328	-1.5846
		1.4331	-0.9997				1.4331	-1.285				1.4331	-1.4815				1.4331	-1.5842
		1.4334	-0.9992				1.4334	-1.2846				1.4334	-1.4811				1.4334	-1.5838
		1.4338	-0.9987				1.4338	-1.2842				1.4338	-1.4807				1.4338	-1.5834
		1.4341	-0.9983				1.4341	-1.2838				1.4341	-1.4803				1.4341	-1.5829
		1.4345	-0.9978				1.4345	-1.2834				1.4345	-1.4799				1.4345	-1.5825
		1.4348	-0.9973				1.4348	-1.283				1.4348	-1.4794				1.4348	-1.5821
		1.4351	-0.9968				1.4351	-1.2826				1.4351	-1.479				1.4351	-1.5817
		1.4355	-0.9963				1.4355	-1.2823				1.4355	-1.4786				1.4355	-1.5813
		1.4358	-0.9958				1.4358	-1.2819				1.4358	-1.4782				1.4358	-1.5808
		1.4362	-0.9953				1.4362	-1.2815				1.4362	-1.4778				1.4362	-1.5804
		1.4365	-0.9948				1.4365	-1.2811				1.4365	-1.4774				1.4365	-1.58
		1.4368	-0.9943				1.4368	-1.2807				1.4368	-1.4769				1.4368	-1.5796
		1.4372	-0.9938				1.4372	-1.2803				1.4372	-1.4765				1.4372	-1.5791
		1.4375	-0.9934				1.4375	-1.2799				1.4375	-1.4761				1.4375	-1.5787
		1.4379	-0.9929				1.4379	-1.2795				1.4379	-1.4757				1.4379	-1.5783
		1.4382	-0.9924				1.4382	-1.2791				1.4382	-1.4753				1.4382	-1.5779
		1.4385	-0.9919				1.4385	-1.2787				1.4385	-1.4748				1.4385	-1.5775
		1.4389	-0.9914				1.4389	-1.2783				1.4389	-1.4744				1.4389	-1.577
		1.4392	-0.9909				1.4392	-1.2779				1.4392	-1.474				1.4392	-1.5766
		1.4396	-0.9904				1.4396	-1.2775				1.4396	-1.4736				1.4396	-1.5762
		1.4399	-0.9899				1.4399	-1.2771				1.4399	-1.4732				1.4399	-1.5758
		1.4402	-0.9894				1.4402	-1.2767				1.4402	-1.4727				1.4402	-1.5754
		1.4406	-0.9889				1.4406	-1.2764				1.4406	-1.4723				1.4406	-1.5749
		1.4409	-0.9885				1.4409	-1.276				1.4409	-1.4719				1.4409	-1.5745
		1.4413	-0.988				1.4413	-1.2756				1.4413	-1.4715				1.4413	-1.5741
		1.4416	-0.9875				1.4416	-1.2752				1.4416	-1.4711				1.4416	-1.5737
		1.442	-0.987				1.442	-1.2748				1.442	-1.4707				1.442	-1.5733
		1.4423	-0.9865				1.4423	-1.2744				1.4423	-1.4702				1.4423	-1.5728
		1.4426	-0.986				1.4426	-1.274				1.4426	-1.4698				1.4426	-1.5724
		1.443	-0.9855				1.443	-1.2736				1.443	-1.4694				1.443	-1.572
		1.4433	-0.985				1.4433	-1.2732				1.4433	-1.469				1.4433	-1.5716
		1.4437	-0.9845				1.4437	-1.2728				1.4437	-1.4686				1.4437	-1.5712
		1.444	-0.9841				1.444	-1.2724				1.444	-1.4681				1.444	-1.5707
		1.4443	-0.9836				1.4443	-1.272				1.4443	-1.4677				1.4443	-1.5703
		1.4447	-0.9831				1.4447	-1.2716				1.4447	-1.4673				1.4447	-1.5699
		1.445	-0.9826				1.445	-1.2712				1.445	-1.4669				1.445	-1.5695
		1.4454	-0.9821				1.4454	-1.2708				1.4454	-1.4665				1.4454	-1.5691
		1.4457	-0.9816				1.4457	-1.2705				1.4457	-1.4661				1.4457	-1.5686
		1.446	-0.9811				1.446	-1.2701				1.446	-1.4656				1.446	-1.5682
		1.4464	-0.9806				1.4464	-1.2697				1.4464	-1.4652				1.4464	-1.5678
		1.4467	-0.9801				1.4467	-1.2693				1.4467	-1.4648				1.4467	-1.5674
		1.4471	-0.9796				1.4471	-1.2689				1.4471	-1.4644				1.4471	-1.567
		1.4474	-0.9792				1.4474	-1.2685				1.4474	-1.464				1.4474	-1.5665
		1.4477	-0.9787				1.4477	-1.2681				1.4477	-1.4635				1.4477	-1.5661
		1.4481	-0.9782				1.4481	-1.2677				1.4481	-1.4631				1.4481	-1.5657
		1.4484	-0.9777				1.4484	-1.2673				1.4484	-1.4627				1.4484	-1.5653
		1.4488	-0.9772				1.4488	-1.2669				1.4488	-1.4623				1.4488	-1.5648
		1.4491	-0.9767				1.4491	-1.2665				1.4491	-1.4619				1.4491	-1.5644
		1.4494	-0.9762				1.4494	-1.2661				1.4494	-1.4614				1.4494	-1.564
		1.4498	-0.9757				1.4498	-1.2657				1.4498	-1.461				1.4498	-1.5636
		1.4501	-0.9752				1.4501	-1.2653				1.4501	-1.4606				1.4501	-1.5632
		1.4505	-0.9747				1.4505	-1.2649				1.4505	-1.4602				1.4505	-1.5627
		1.4508	-0.9743				1.4508	-1.2646				1.4508	-1.4598				1.4508	-1.5623
		1.4511	-0.9738				1.4511	-1.2642				1.4511	-1.4594				1.4511	-1.5619
		1.4515	-0.9733				1.4515	-1.2638				1.4515	-1.4589				1.4515	-1.5615
		1.4518	-0.9728				1.4518	-1.2634				1.4518	-1.4585				1.4518	-1.5611
		1.4522	-0.9723				1.4522	-1.263				1.4522	-1.4581				1.4522	-1.5606
		1.4525	-0.9718				1.4525	-1.2626				1.4525	-1.4577				1.4525	-1.5602
		1.4529	-0.9713				1.4529	-1.2622				1.4529	-1.4573				1.4529	-1.5598
		1.4532	-0.9708				1.4532	-1.2618				1.4532	-1.4568				1.4532	-1.5594
		1.4535	-0.9703				1.4535	-1.2614				1.4535	-1.4564				1.4535	-1.559
		1.4539	-0.9698				1.4539	-1.261				1.4539	-1.456				1.4539	-1.5585
		1.4542	-0.9694				1.4542	-1.2606				1.4542	-1.4556				1.4542	-1.5581
		1.4546	-0.9689				1.4546	-1.2602				1.4546	-1.4552				1.4546	-1.5577
		1.4549	-0.9684				1.4549	-1.2598				1.4549	-1.4547				1.4549	-1.5573
		1.4552	-0.9679				1.4552	-1.2594				1.4552	-1.4543				1.4552	-1.5569
		1.4556	-0.9674				1.4556	-1.259				1.4556	-1.4539				1.4556	-1.5564
		1.4559	-0.9669				1.4559	-1.2587				1.4559	-1.4535				1.4559	-1.556
		1.4563	-0.9664				1.4563	-1.2583				1.4563	-1.4531				1.4563	-1.5556
		1.4566	-0.9659				1.4566	-1.2579				1.4566	-1.4527				1.4566	-1.5552
		1.4569	-0.9654				1.4569	-1.2575				1.4569	-1.4522				1.4569	-1.5548
		1.4573	-0.965				1.4573	-1.2571				1.4573	-1.4518				1.4573	-1.5543
		1.4576	-0.9645				1.4576	-1.2567				1.4576	-1.4514				1.4576	-1.5539
		1.458	-0.964				1.458	-1.2563				1.458	-1.451				1.458	-1.5535
		1.4583	-0.9635				1.4583	-1.2559				1.4583	-1.4506				1.4583	-1.5531
		1.4586	-0.963				1.4586	-1.2555				1.4586	-1.4501				1.4586	-1.5527
		1.459	-0.9625				1.459	-1.2551				1.459	-1.4497				1.459	-1.5522
		1.4593	-0.962				1.4593	-1.2547				1.4593	-1.4493				1.4593	-1.5518
		1.4597	-0.9615				1.4597	-1.2543				1.4597	-1.4489				1.4597	-1.5514
		1.46	-0.961				1.46	-1.2539				1.46	-1.4485				1.46	-1.551
		1.4603	-0.9605				1.4603	-1.2535				1.4603	-1.4481				1.4603	-1.5506
		1.4607	-0.9601				1.4607	-1.2531				1.4607	-1.4476				1.4607	-1.5501
		1.461	-0.9596				1.461	-1.2528				1.461	-1.4472				1.461	-1.5497
		1.4614	-0.9591				1.4614	-1.2524				1.4614	-1.4468				1.4614	-1.5493
		1.4617	-0.9586				1.4617	-1.252				1.4617	-1.4464				1.4617	-1.5489
		1.462	-0.9581				1.462	-1.2516				1.462	-1.446				1.462	-1.5484
		1.4624	-0.9576				1.4624	-1.2512				1.4624	-1.4455				1.4624	-1.548
		1.4627	-0.9571				1.4627	-1.2508				1.4627	-1.4451				1.4627	-1.5476
		1.4631	-0.9566				1.4631	-1.2504				1.4631	-1.4447				1.4631	-1.5472
		1.4634	-0.9561				1.4634	-1.25				1.4634	-1.4443				1.4634	-1.5468
		1.4638	-0.9556				1.4638	-1.2496				1.4638	-1.4439				1.4638	-1.5463
		1.4641	-0.9552				1.4641	-1.2492				1.4641	-1.4434				1.4641	-1.5459
		1.4644	-0.9547				1.4644	-1.2488				1.4644	-1.443				1.4644	-1.5455
		1.4648	-0.9542				1.4648	-1.2484				1.4648	-1.4426				1.4648	-1.5451
		1.4651	-0.9537				1.4651	-1.248				1.4651	-1.4422				1.4651	-1.5447
		1.4655	-0.9532				1.4655	-1.2476				1.4655	-1.4418				1.4655	-1.5442
		1.4658	-0.9527				1.4658	-1.2472				1.4658	-1.4414				1.4658	-1.5438
		1.4661	-0.9522				1.4661	-1.2469				1.4661	-1.4409				1.4661	-1.5434
		1.4665	-0.9517				1.4665	-1.2465				1.4665	-1.4405				1.4665	-1.543
		1.4668	-0.9512				1.4668	-1.2461				1.4668	-1.4401				1.4668	-1.5426
		1.4672	-0.9507				1.4672	-1.2457				1.4672	-1.4397				1.4672	-1.5421
		1.4675	-0.9503				1.4675	-1.2453				1.4675	-1.4393				1.4675	-1.5417
		1.4678	-0.9498				1.4678	-1.2449				1.4678	-1.4388				1.4678	-1.5413
		1.4682	-0.9493				1.4682	-1.2445				1.4682	-1.4384				1.4682	-1.5409
		1.4685	-0.9488				1.4685	-1.2441				1.4685	-1.438				1.4685	-1.5405
		1.4689	-0.9483				1.4689	-1.2437				1.4689	-1.4376				1.4689	-1.54
		1.4692	-0.9478				1.4692	-1.2433				1.4692	-1.4372				1.4692	-1.5396
		1.4695	-0.9473				1.4695	-1.2429				1.4695	-1.4368				1.4695	-1.5392
		1.4699	-0.9468				1.4699	-1.2425				1.4699	-1.4363				1.4699	-1.5388
		1.4702	-0.9463				1.4702	-1.2421				1.4702	-1.4359				1.4702	-1.5384
		1.4706	-0.9459				1.4706	-1.2417				1.4706	-1.4355				1.4706	-1.5379
		1.4709	-0.9454				1.4709	-1.2413				1.4709	-1.4351				1.4709	-1.5375
		1.4712	-0.9449				1.4712	-1.241				1.4712	-1.4347				1.4712	-1.5371
		1.4716	-0.9444				1.4716	-1.2406				1.4716	-1.4342				1.4716	-1.5367
		1.4719	-0.9439				1.4719	-1.2402				1.4719	-1.4338				1.4719	-1.5363
		1.4723	-0.9434				1.4723	-1.2398				1.4723	-1.4334				1.4723	-1.5358
		1.4726	-0.9429				1.4726	-1.2394				1.4726	-1.433				1.4726	-1.5354
		1.4729	-0.9424				1.4729	-1.239				1.4729	-1.4326				1.4729	-1.535
		1.4733	-0.9419				1.4733	-1.2386				1.4733	-1.4321				1.4733	-1.5346
		1.4736	-0.9414				1.4736	-1.2382				1.4736	-1.4317				1.4736	-1.5341
		1.474	-0.941				1.474	-1.2378				1.474	-1.4313				1.474	-1.5337
		1.4743	-0.9405				1.4743	-1.2374				1.4743	-1.4309				1.4743	-1.5333
		1.4747	-0.94				1.4747	-1.237				1.4747	-1.4305				1.4747	-1.5329
		1.475	-0.9395				1.475	-1.2366				1.475	-1.4301				1.475	-1.5325
		1.4753	-0.939				1.4753	-1.2362				1.4753	-1.4296				1.4753	-1.532
		1.4757	-0.9385				1.4757	-1.2358				1.4757	-1.4292				1.4757	-1.5316
		1.476	-0.938				1.476	-1.2354				1.476	-1.4288				1.476	-1.5312
		1.4764	-0.9375				1.4764	-1.2351				1.4764	-1.4284				1.4764	-1.5308
		1.4767	-0.937				1.4767	-1.2347				1.4767	-1.428				1.4767	-1.5304
		1.477	-0.9365				1.477	-1.2343				1.477	-1.4275				1.477	-1.5299
		1.4774	-0.9361				1.4774	-1.2339				1.4774	-1.4271				1.4774	-1.5295
		1.4777	-0.9356				1.4777	-1.2335				1.4777	-1.4267				1.4777	-1.5291
		1.4781	-0.9351				1.4781	-1.2331				1.4781	-1.4263				1.4781	-1.5287
		1.4784	-0.9346				1.4784	-1.2327				1.4784	-1.4259				1.4784	-1.5283
		1.4787	-0.9341				1.4787	-1.2323				1.4787	-1.4254				1.4787	-1.5278
		1.4791	-0.9336				1.4791	-1.2319				1.4791	-1.425				1.4791	-1.5274
		1.4794	-0.9331				1.4794	-1.2315				1.4794	-1.4246				1.4794	-1.527
		1.4798	-0.9326				1.4798	-1.2311				1.4798	-1.4242				1.4798	-1.5266
		1.4801	-0.9321				1.4801	-1.2307				1.4801	-1.4238				1.4801	-1.5262
		1.4804	-0.9317				1.4804	-1.2303				1.4804	-1.4234				1.4804	-1.5257
		1.4808	-0.9312				1.4808	-1.2299				1.4808	-1.4229				1.4808	-1.5253
		1.4811	-0.9307				1.4811	-1.2296				1.4811	-1.4225				1.4811	-1.5249
		1.4815	-0.9302				1.4815	-1.2292				1.4815	-1.4221				1.4815	-1.5245
		1.4818	-0.9297				1.4818	-1.2288				1.4818	-1.4217				1.4818	-1.5241
		1.4821	-0.9292				1.4821	-1.2284				1.4821	-1.4213				1.4821	-1.5236
		1.4825	-0.9287				1.4825	-1.228				1.4825	-1.4208				1.4825	-1.5232
		1.4828	-0.9282				1.4828	-1.2276				1.4828	-1.4204				1.4828	-1.5228
		1.4832	-0.9277				1.4832	-1.2272				1.4832	-1.42				1.4832	-1.5224
		1.4835	-0.9272				1.4835	-1.2268				1.4835	-1.4196				1.4835	-1.522
		1.4838	-0.9268				1.4838	-1.2264				1.4838	-1.4192				1.4838	-1.5215
		1.4842	-0.9263				1.4842	-1.226				1.4842	-1.4188				1.4842	-1.5211
		1.4845	-0.9258				1.4845	-1.2256				1.4845	-1.4183				1.4845	-1.5207
		1.4849	-0.9253				1.4849	-1.2252				1.4849	-1.4179				1.4849	-1.5203
		1.4852	-0.9248				1.4852	-1.2248				1.4852	-1.4175				1.4852	-1.5198
		1.4856	-0.9243				1.4856	-1.2244				1.4856	-1.4171				1.4856	-1.5194

## Sheet: Fig. 3g
Power-packed					NAUP-OCV					NAUP-1.30V 1st					NAUP-1.30V 2nd
1000 T -1 (K-1)	lnRp (Ω cm2)	Independent Variable	Linear Fit		1000 T -1 (K-1)	lnRp (Ω cm2)	Independent Variable	Linear Fit		1000 T -1 (K-1)	lnRp (Ω cm2)	Independent Variable	Linear Fit		1000 T -1 (K-1)	lnRp (Ω cm2)	Independent Variable	Linear Fit
1.1453	-1.9817	1.1453	-1.9563		1.1453	-2.7062	1.1456	-2.6261		1.1453	-2.9101	1.1453	-2.866		1.1453	-3.1151	1.1453	-3.0703
1.2148	-1.5876	1.1456	-1.9547		1.2148	-2.3735	1.146	-2.6249		1.2148	-2.6841	1.1456	-2.8648		1.2148	-2.8861	1.1456	-3.0691
1.2934	-1.2342	1.146	-1.9531		1.2934	-2.0315	1.1463	-2.6237		1.2934	-2.2152	1.146	-2.8635		1.2934	-2.4212	1.146	-3.0679
1.3828	-0.9872	1.1463	-1.9516		1.3828	-1.6864	1.1466	-2.6225		1.3828	-1.9242	1.1463	-2.8623		1.3828	-2.1252	1.1463	-3.0666
1.4856	-0.3354	1.1466	-1.95		1.4856	-1.5319	1.147	-2.6213		1.4856	-1.7559	1.1466	-2.8611		1.4856	-1.9589	1.1466	-3.0654
		1.147	-1.9484				1.1473	-2.6201				1.147	-2.8599				1.147	-3.0642
		1.1473	-1.9469				1.1477	-2.6189				1.1473	-2.8587				1.1473	-3.063
		1.1477	-1.9453				1.148	-2.6177				1.1477	-2.8575				1.1477	-3.0618
		1.148	-1.9437				1.1483	-2.6165				1.148	-2.8562				1.148	-3.0606
		1.1483	-1.9422				1.1487	-2.6153				1.1483	-2.855				1.1483	-3.0593
		1.1487	-1.9406				1.149	-2.6141				1.1487	-2.8538				1.1487	-3.0581
		1.149	-1.939				1.1494	-2.6129				1.149	-2.8526				1.149	-3.0569
		1.1494	-1.9375				1.1497	-2.6117				1.1494	-2.8514				1.1494	-3.0557
		1.1497	-1.9359				1.15	-2.6105				1.1497	-2.8502				1.1497	-3.0545
		1.15	-1.9343				1.1504	-2.6093				1.15	-2.849				1.15	-3.0532
		1.1504	-1.9328				1.1507	-2.6081				1.1504	-2.8477				1.1504	-3.052
		1.1507	-1.9312				1.1511	-2.6069				1.1507	-2.8465				1.1507	-3.0508
		1.1511	-1.9296				1.1514	-2.6057				1.1511	-2.8453				1.1511	-3.0496
		1.1514	-1.9281				1.1518	-2.6045				1.1514	-2.8441				1.1514	-3.0484
		1.1518	-1.9265				1.1521	-2.6033				1.1518	-2.8429				1.1518	-3.0472
		1.1521	-1.925				1.1524	-2.6021				1.1521	-2.8417				1.1521	-3.0459
		1.1524	-1.9234				1.1528	-2.6009				1.1524	-2.8404				1.1524	-3.0447
		1.1528	-1.9218				1.1531	-2.5997				1.1528	-2.8392				1.1528	-3.0435
		1.1531	-1.9203				1.1535	-2.5985				1.1531	-2.838				1.1531	-3.0423
		1.1535	-1.9187				1.1538	-2.5973				1.1535	-2.8368				1.1535	-3.0411
		1.1538	-1.9171				1.1541	-2.5961				1.1538	-2.8356				1.1538	-3.0399
		1.1541	-1.9156				1.1545	-2.5949				1.1541	-2.8344				1.1541	-3.0386
		1.1545	-1.914				1.1548	-2.5937				1.1545	-2.8331				1.1545	-3.0374
		1.1548	-1.9124				1.1552	-2.5925				1.1548	-2.8319				1.1548	-3.0362
		1.1552	-1.9109				1.1555	-2.5912				1.1552	-2.8307				1.1552	-3.035
		1.1555	-1.9093				1.1558	-2.59				1.1555	-2.8295				1.1555	-3.0338
		1.1558	-1.9077				1.1562	-2.5888				1.1558	-2.8283				1.1558	-3.0325
		1.1562	-1.9062				1.1565	-2.5876				1.1562	-2.8271				1.1562	-3.0313
		1.1565	-1.9046				1.1569	-2.5864				1.1565	-2.8258				1.1565	-3.0301
		1.1569	-1.903				1.1572	-2.5852				1.1569	-2.8246				1.1569	-3.0289
		1.1572	-1.9015				1.1575	-2.584				1.1572	-2.8234				1.1572	-3.0277
		1.1575	-1.8999				1.1579	-2.5828				1.1575	-2.8222				1.1575	-3.0265
		1.1579	-1.8983				1.1582	-2.5816				1.1579	-2.821				1.1579	-3.0252
		1.1582	-1.8968				1.1586	-2.5804				1.1582	-2.8198				1.1582	-3.024
		1.1586	-1.8952				1.1589	-2.5792				1.1586	-2.8186				1.1586	-3.0228
		1.1589	-1.8937				1.1592	-2.578				1.1589	-2.8173				1.1589	-3.0216
		1.1592	-1.8921				1.1596	-2.5768				1.1592	-2.8161				1.1592	-3.0204
		1.1596	-1.8905				1.1599	-2.5756				1.1596	-2.8149				1.1596	-3.0191
		1.1599	-1.889				1.1603	-2.5744				1.1599	-2.8137				1.1599	-3.0179
		1.1603	-1.8874				1.1606	-2.5732				1.1603	-2.8125				1.1603	-3.0167
		1.1606	-1.8858				1.1609	-2.572				1.1606	-2.8113				1.1606	-3.0155
		1.1609	-1.8843				1.1613	-2.5708				1.1609	-2.81				1.1609	-3.0143
		1.1613	-1.8827				1.1616	-2.5696				1.1613	-2.8088				1.1613	-3.0131
		1.1616	-1.8811				1.162	-2.5684				1.1616	-2.8076				1.1616	-3.0118
		1.162	-1.8796				1.1623	-2.5672				1.162	-2.8064				1.162	-3.0106
		1.1623	-1.878				1.1626	-2.566				1.1623	-2.8052				1.1623	-3.0094
		1.1626	-1.8764				1.163	-2.5648				1.1626	-2.804				1.1626	-3.0082
		1.163	-1.8749				1.1633	-2.5636				1.163	-2.8027				1.163	-3.007
		1.1633	-1.8733				1.1637	-2.5624				1.1633	-2.8015				1.1633	-3.0057
		1.1637	-1.8717				1.164	-2.5612				1.1637	-2.8003				1.1637	-3.0045
		1.164	-1.8702				1.1644	-2.56				1.164	-2.7991				1.164	-3.0033
		1.1644	-1.8686				1.1647	-2.5588				1.1644	-2.7979				1.1644	-3.0021
		1.1647	-1.867				1.165	-2.5576				1.1647	-2.7967				1.1647	-3.0009
		1.165	-1.8655				1.1654	-2.5564				1.165	-2.7954				1.165	-2.9997
		1.1654	-1.8639				1.1657	-2.5552				1.1654	-2.7942				1.1654	-2.9984
		1.1657	-1.8624				1.1661	-2.554				1.1657	-2.793				1.1657	-2.9972
		1.1661	-1.8608				1.1664	-2.5528				1.1661	-2.7918				1.1661	-2.996
		1.1664	-1.8592				1.1667	-2.5516				1.1664	-2.7906				1.1664	-2.9948
		1.1667	-1.8577				1.1671	-2.5504				1.1667	-2.7894				1.1667	-2.9936
		1.1671	-1.8561				1.1674	-2.5492				1.1671	-2.7881				1.1671	-2.9923
		1.1674	-1.8545				1.1678	-2.548				1.1674	-2.7869				1.1674	-2.9911
		1.1678	-1.853				1.1681	-2.5468				1.1678	-2.7857				1.1678	-2.9899
		1.1681	-1.8514				1.1684	-2.5456				1.1681	-2.7845				1.1681	-2.9887
		1.1684	-1.8498				1.1688	-2.5444				1.1684	-2.7833				1.1684	-2.9875
		1.1688	-1.8483				1.1691	-2.5432				1.1688	-2.7821				1.1688	-2.9863
		1.1691	-1.8467				1.1695	-2.542				1.1691	-2.7809				1.1691	-2.985
		1.1695	-1.8451				1.1698	-2.5408				1.1695	-2.7796				1.1695	-2.9838
		1.1698	-1.8436				1.1701	-2.5396				1.1698	-2.7784				1.1698	-2.9826
		1.1701	-1.842				1.1705	-2.5384				1.1701	-2.7772				1.1701	-2.9814
		1.1705	-1.8404				1.1708	-2.5372				1.1705	-2.776				1.1705	-2.9802
		1.1708	-1.8389				1.1712	-2.536				1.1708	-2.7748				1.1708	-2.9789
		1.1712	-1.8373				1.1715	-2.5348				1.1712	-2.7736				1.1712	-2.9777
		1.1715	-1.8357				1.1718	-2.5336				1.1715	-2.7723				1.1715	-2.9765
		1.1718	-1.8342				1.1722	-2.5324				1.1718	-2.7711				1.1718	-2.9753
		1.1722	-1.8326				1.1725	-2.5312				1.1722	-2.7699				1.1722	-2.9741
		1.1725	-1.8311				1.1729	-2.53				1.1725	-2.7687				1.1725	-2.9729
		1.1729	-1.8295				1.1732	-2.5288				1.1729	-2.7675				1.1729	-2.9716
		1.1732	-1.8279				1.1735	-2.5276				1.1732	-2.7663				1.1732	-2.9704
		1.1735	-1.8264				1.1739	-2.5263				1.1735	-2.765				1.1735	-2.9692
		1.1739	-1.8248				1.1742	-2.5251				1.1739	-2.7638				1.1739	-2.968
		1.1742	-1.8232				1.1746	-2.5239				1.1742	-2.7626				1.1742	-2.9668
		1.1746	-1.8217				1.1749	-2.5227				1.1746	-2.7614				1.1746	-2.9655
		1.1749	-1.8201				1.1753	-2.5215				1.1749	-2.7602				1.1749	-2.9643
		1.1753	-1.8185				1.1756	-2.5203				1.1753	-2.759				1.1753	-2.9631
		1.1756	-1.817				1.1759	-2.5191				1.1756	-2.7577				1.1756	-2.9619
		1.1759	-1.8154				1.1763	-2.5179				1.1759	-2.7565				1.1759	-2.9607
		1.1763	-1.8138				1.1766	-2.5167				1.1763	-2.7553				1.1763	-2.9595
		1.1766	-1.8123				1.177	-2.5155				1.1766	-2.7541				1.1766	-2.9582
		1.177	-1.8107				1.1773	-2.5143				1.177	-2.7529				1.177	-2.957
		1.1773	-1.8091				1.1776	-2.5131				1.1773	-2.7517				1.1773	-2.9558
		1.1776	-1.8076				1.178	-2.5119				1.1776	-2.7504				1.1776	-2.9546
		1.178	-1.806				1.1783	-2.5107				1.178	-2.7492				1.178	-2.9534
		1.1783	-1.8044				1.1787	-2.5095				1.1783	-2.748				1.1783	-2.9521
		1.1787	-1.8029				1.179	-2.5083				1.1787	-2.7468				1.1787	-2.9509
		1.179	-1.8013				1.1793	-2.5071				1.179	-2.7456				1.179	-2.9497
		1.1793	-1.7998				1.1797	-2.5059				1.1793	-2.7444				1.1793	-2.9485
		1.1797	-1.7982				1.18	-2.5047				1.1797	-2.7432				1.1797	-2.9473
		1.18	-1.7966				1.1804	-2.5035				1.18	-2.7419				1.18	-2.9461
		1.1804	-1.7951				1.1807	-2.5023				1.1804	-2.7407				1.1804	-2.9448
		1.1807	-1.7935				1.181	-2.5011				1.1807	-2.7395				1.1807	-2.9436
		1.181	-1.7919				1.1814	-2.4999				1.181	-2.7383				1.181	-2.9424
		1.1814	-1.7904				1.1817	-2.4987				1.1814	-2.7371				1.1814	-2.9412
		1.1817	-1.7888				1.1821	-2.4975				1.1817	-2.7359				1.1817	-2.94
		1.1821	-1.7872				1.1824	-2.4963				1.1821	-2.7346				1.1821	-2.9387
		1.1824	-1.7857				1.1827	-2.4951				1.1824	-2.7334				1.1824	-2.9375
		1.1827	-1.7841				1.1831	-2.4939				1.1827	-2.7322				1.1827	-2.9363
		1.1831	-1.7825				1.1834	-2.4927				1.1831	-2.731				1.1831	-2.9351
		1.1834	-1.781				1.1838	-2.4915				1.1834	-2.7298				1.1834	-2.9339
		1.1838	-1.7794				1.1841	-2.4903				1.1838	-2.7286				1.1838	-2.9327
		1.1841	-1.7778				1.1844	-2.4891				1.1841	-2.7273				1.1841	-2.9314
		1.1844	-1.7763				1.1848	-2.4879				1.1844	-2.7261				1.1844	-2.9302
		1.1848	-1.7747				1.1851	-2.4867				1.1848	-2.7249				1.1848	-2.929
		1.1851	-1.7731				1.1855	-2.4855				1.1851	-2.7237				1.1851	-2.9278
		1.1855	-1.7716				1.1858	-2.4843				1.1855	-2.7225				1.1855	-2.9266
		1.1858	-1.77				1.1862	-2.4831				1.1858	-2.7213				1.1858	-2.9253
		1.1862	-1.7685				1.1865	-2.4819				1.1862	-2.72				1.1862	-2.9241
		1.1865	-1.7669				1.1868	-2.4807				1.1865	-2.7188				1.1865	-2.9229
		1.1868	-1.7653				1.1872	-2.4795				1.1868	-2.7176				1.1868	-2.9217
		1.1872	-1.7638				1.1875	-2.4783				1.1872	-2.7164				1.1872	-2.9205
		1.1875	-1.7622				1.1879	-2.4771				1.1875	-2.7152				1.1875	-2.9193
		1.1879	-1.7606				1.1882	-2.4759				1.1879	-2.714				1.1879	-2.918
		1.1882	-1.7591				1.1885	-2.4747				1.1882	-2.7127				1.1882	-2.9168
		1.1885	-1.7575				1.1889	-2.4735				1.1885	-2.7115				1.1885	-2.9156
		1.1889	-1.7559				1.1892	-2.4723				1.1889	-2.7103				1.1889	-2.9144
		1.1892	-1.7544				1.1896	-2.4711				1.1892	-2.7091				1.1892	-2.9132
		1.1896	-1.7528				1.1899	-2.4699				1.1896	-2.7079				1.1896	-2.912
		1.1899	-1.7512				1.1902	-2.4687				1.1899	-2.7067				1.1899	-2.9107
		1.1902	-1.7497				1.1906	-2.4675				1.1902	-2.7055				1.1902	-2.9095
		1.1906	-1.7481				1.1909	-2.4663				1.1906	-2.7042				1.1906	-2.9083
		1.1909	-1.7465				1.1913	-2.4651				1.1909	-2.703				1.1909	-2.9071
		1.1913	-1.745				1.1916	-2.4639				1.1913	-2.7018				1.1913	-2.9059
		1.1916	-1.7434				1.1919	-2.4627				1.1916	-2.7006				1.1916	-2.9046
		1.1919	-1.7418				1.1923	-2.4614				1.1919	-2.6994				1.1919	-2.9034
		1.1923	-1.7403				1.1926	-2.4602				1.1923	-2.6982				1.1923	-2.9022
		1.1926	-1.7387				1.193	-2.459				1.1926	-2.6969				1.1926	-2.901
		1.193	-1.7372				1.1933	-2.4578				1.193	-2.6957				1.193	-2.8998
		1.1933	-1.7356				1.1936	-2.4566				1.1933	-2.6945				1.1933	-2.8986
		1.1936	-1.734				1.194	-2.4554				1.1936	-2.6933				1.1936	-2.8973
		1.194	-1.7325				1.1943	-2.4542				1.194	-2.6921				1.194	-2.8961
		1.1943	-1.7309				1.1947	-2.453				1.1943	-2.6909				1.1943	-2.8949
		1.1947	-1.7293				1.195	-2.4518				1.1947	-2.6896				1.1947	-2.8937
		1.195	-1.7278				1.1953	-2.4506				1.195	-2.6884				1.195	-2.8925
		1.1953	-1.7262				1.1957	-2.4494				1.1953	-2.6872				1.1953	-2.8912
		1.1957	-1.7246				1.196	-2.4482				1.1957	-2.686				1.1957	-2.89
		1.196	-1.7231				1.1964	-2.447				1.196	-2.6848				1.196	-2.8888
		1.1964	-1.7215				1.1967	-2.4458				1.1964	-2.6836				1.1964	-2.8876
		1.1967	-1.7199				1.1971	-2.4446				1.1967	-2.6823				1.1967	-2.8864
		1.1971	-1.7184				1.1974	-2.4434				1.1971	-2.6811				1.1971	-2.8852
		1.1974	-1.7168				1.1977	-2.4422				1.1974	-2.6799				1.1974	-2.8839
		1.1977	-1.7152				1.1981	-2.441				1.1977	-2.6787				1.1977	-2.8827
		1.1981	-1.7137				1.1984	-2.4398				1.1981	-2.6775				1.1981	-2.8815
		1.1984	-1.7121				1.1988	-2.4386				1.1984	-2.6763				1.1984	-2.8803
		1.1988	-1.7105				1.1991	-2.4374				1.1988	-2.675				1.1988	-2.8791
		1.1991	-1.709				1.1994	-2.4362				1.1991	-2.6738				1.1991	-2.8778
		1.1994	-1.7074				1.1998	-2.435				1.1994	-2.6726				1.1994	-2.8766
		1.1998	-1.7059				1.2001	-2.4338				1.1998	-2.6714				1.1998	-2.8754
		1.2001	-1.7043				1.2005	-2.4326				1.2001	-2.6702				1.2001	-2.8742
		1.2005	-1.7027				1.2008	-2.4314				1.2005	-2.669				1.2005	-2.873
		1.2008	-1.7012				1.2011	-2.4302				1.2008	-2.6678				1.2008	-2.8718
		1.2011	-1.6996				1.2015	-2.429				1.2011	-2.6665				1.2011	-2.8705
		1.2015	-1.698				1.2018	-2.4278				1.2015	-2.6653				1.2015	-2.8693
		1.2018	-1.6965				1.2022	-2.4266				1.2018	-2.6641				1.2018	-2.8681
		1.2022	-1.6949				1.2025	-2.4254				1.2022	-2.6629				1.2022	-2.8669
		1.2025	-1.6933				1.2028	-2.4242				1.2025	-2.6617				1.2025	-2.8657
		1.2028	-1.6918				1.2032	-2.423				1.2028	-2.6605				1.2028	-2.8644
		1.2032	-1.6902				1.2035	-2.4218				1.2032	-2.6592				1.2032	-2.8632
		1.2035	-1.6886				1.2039	-2.4206				1.2035	-2.658				1.2035	-2.862
		1.2039	-1.6871				1.2042	-2.4194				1.2039	-2.6568				1.2039	-2.8608
		1.2042	-1.6855				1.2045	-2.4182				1.2042	-2.6556				1.2042	-2.8596
		1.2045	-1.6839				1.2049	-2.417				1.2045	-2.6544				1.2045	-2.8584
		1.2049	-1.6824				1.2052	-2.4158				1.2049	-2.6532				1.2049	-2.8571
		1.2052	-1.6808				1.2056	-2.4146				1.2052	-2.6519				1.2052	-2.8559
		1.2056	-1.6792				1.2059	-2.4134				1.2056	-2.6507				1.2056	-2.8547
		1.2059	-1.6777				1.2062	-2.4122				1.2059	-2.6495				1.2059	-2.8535
		1.2062	-1.6761				1.2066	-2.411				1.2062	-2.6483				1.2062	-2.8523
		1.2066	-1.6746				1.2069	-2.4098				1.2066	-2.6471				1.2066	-2.851
		1.2069	-1.673				1.2073	-2.4086				1.2069	-2.6459				1.2069	-2.8498
		1.2073	-1.6714				1.2076	-2.4074				1.2073	-2.6446				1.2073	-2.8486
		1.2076	-1.6699				1.208	-2.4062				1.2076	-2.6434				1.2076	-2.8474
		1.208	-1.6683				1.2083	-2.405				1.208	-2.6422				1.208	-2.8462
		1.2083	-1.6667				1.2086	-2.4038				1.2083	-2.641				1.2083	-2.845
		1.2086	-1.6652				1.209	-2.4026				1.2086	-2.6398				1.2086	-2.8437
		1.209	-1.6636				1.2093	-2.4014				1.209	-2.6386				1.209	-2.8425
		1.2093	-1.662				1.2097	-2.4002				1.2093	-2.6373				1.2093	-2.8413
		1.2097	-1.6605				1.21	-2.399				1.2097	-2.6361				1.2097	-2.8401
		1.21	-1.6589				1.2103	-2.3978				1.21	-2.6349				1.21	-2.8389
		1.2103	-1.6573				1.2107	-2.3965				1.2103	-2.6337				1.2103	-2.8376
		1.2107	-1.6558				1.211	-2.3953				1.2107	-2.6325				1.2107	-2.8364
		1.211	-1.6542				1.2114	-2.3941				1.211	-2.6313				1.211	-2.8352
		1.2114	-1.6526				1.2117	-2.3929				1.2114	-2.6301				1.2114	-2.834
		1.2117	-1.6511				1.212	-2.3917				1.2117	-2.6288				1.2117	-2.8328
		1.212	-1.6495				1.2124	-2.3905				1.212	-2.6276				1.212	-2.8316
		1.2124	-1.6479				1.2127	-2.3893				1.2124	-2.6264				1.2124	-2.8303
		1.2127	-1.6464				1.2131	-2.3881				1.2127	-2.6252				1.2127	-2.8291
		1.2131	-1.6448				1.2134	-2.3869				1.2131	-2.624				1.2131	-2.8279
		1.2134	-1.6433				1.2137	-2.3857				1.2134	-2.6228				1.2134	-2.8267
		1.2137	-1.6417				1.2141	-2.3845				1.2137	-2.6215				1.2137	-2.8255
		1.2141	-1.6401				1.2144	-2.3833				1.2141	-2.6203				1.2141	-2.8242
		1.2144	-1.6386				1.2148	-2.3821				1.2144	-2.6191				1.2144	-2.823
		1.2148	-1.637				1.2151	-2.3809				1.2148	-2.6179				1.2148	-2.8218
		1.2151	-1.6354				1.2154	-2.3797				1.2151	-2.6167				1.2151	-2.8206
		1.2154	-1.6339				1.2158	-2.3785				1.2154	-2.6155				1.2154	-2.8194
		1.2158	-1.6323				1.2161	-2.3773				1.2158	-2.6142				1.2158	-2.8182
		1.2161	-1.6307				1.2165	-2.3761				1.2161	-2.613				1.2161	-2.8169
		1.2165	-1.6292				1.2168	-2.3749				1.2165	-2.6118				1.2165	-2.8157
		1.2168	-1.6276				1.2171	-2.3737				1.2168	-2.6106				1.2168	-2.8145
		1.2171	-1.626				1.2175	-2.3725				1.2171	-2.6094				1.2171	-2.8133
		1.2175	-1.6245				1.2178	-2.3713				1.2175	-2.6082				1.2175	-2.8121
		1.2178	-1.6229				1.2182	-2.3701				1.2178	-2.6069				1.2178	-2.8108
		1.2182	-1.6213				1.2185	-2.3689				1.2182	-2.6057				1.2182	-2.8096
		1.2185	-1.6198				1.2189	-2.3677				1.2185	-2.6045				1.2185	-2.8084
		1.2189	-1.6182				1.2192	-2.3665				1.2189	-2.6033				1.2189	-2.8072
		1.2192	-1.6166				1.2195	-2.3653				1.2192	-2.6021				1.2192	-2.806
		1.2195	-1.6151				1.2199	-2.3641				1.2195	-2.6009				1.2195	-2.8048
		1.2199	-1.6135				1.2202	-2.3629				1.2199	-2.5996				1.2199	-2.8035
		1.2202	-1.612				1.2206	-2.3617				1.2202	-2.5984				1.2202	-2.8023
		1.2206	-1.6104				1.2209	-2.3605				1.2206	-2.5972				1.2206	-2.8011
		1.2209	-1.6088				1.2212	-2.3593				1.2209	-2.596				1.2209	-2.7999
		1.2212	-1.6073				1.2216	-2.3581				1.2212	-2.5948				1.2212	-2.7987
		1.2216	-1.6057				1.2219	-2.3569				1.2216	-2.5936				1.2216	-2.7974
		1.2219	-1.6041				1.2223	-2.3557				1.2219	-2.5924				1.2219	-2.7962
		1.2223	-1.6026				1.2226	-2.3545				1.2223	-2.5911				1.2223	-2.795
		1.2226	-1.601				1.2229	-2.3533				1.2226	-2.5899				1.2226	-2.7938
		1.2229	-1.5994				1.2233	-2.3521				1.2229	-2.5887				1.2229	-2.7926
		1.2233	-1.5979				1.2236	-2.3509				1.2233	-2.5875				1.2233	-2.7914
		1.2236	-1.5963				1.224	-2.3497				1.2236	-2.5863				1.2236	-2.7901
		1.224	-1.5947				1.2243	-2.3485				1.224	-2.5851				1.224	-2.7889
		1.2243	-1.5932				1.2246	-2.3473				1.2243	-2.5838				1.2243	-2.7877
		1.2246	-1.5916				1.225	-2.3461				1.2246	-2.5826				1.2246	-2.7865
		1.225	-1.59				1.2253	-2.3449				1.225	-2.5814				1.225	-2.7853
		1.2253	-1.5885				1.2257	-2.3437				1.2253	-2.5802				1.2253	-2.7841
		1.2257	-1.5869				1.226	-2.3425				1.2257	-2.579				1.2257	-2.7828
		1.226	-1.5853				1.2263	-2.3413				1.226	-2.5778				1.226	-2.7816
		1.2263	-1.5838				1.2267	-2.3401				1.2263	-2.5765				1.2263	-2.7804
		1.2267	-1.5822				1.227	-2.3389				1.2267	-2.5753				1.2267	-2.7792
		1.227	-1.5807				1.2274	-2.3377				1.227	-2.5741				1.227	-2.778
		1.2274	-1.5791				1.2277	-2.3365				1.2274	-2.5729				1.2274	-2.7767
		1.2277	-1.5775				1.228	-2.3353				1.2277	-2.5717				1.2277	-2.7755
		1.228	-1.576				1.2284	-2.3341				1.228	-2.5705				1.228	-2.7743
		1.2284	-1.5744				1.2287	-2.3329				1.2284	-2.5692				1.2284	-2.7731
		1.2287	-1.5728				1.2291	-2.3316				1.2287	-2.568				1.2287	-2.7719
		1.2291	-1.5713				1.2294	-2.3304				1.2291	-2.5668				1.2291	-2.7707
		1.2294	-1.5697				1.2298	-2.3292				1.2294	-2.5656				1.2294	-2.7694
		1.2298	-1.5681				1.2301	-2.328				1.2298	-2.5644				1.2298	-2.7682
		1.2301	-1.5666				1.2304	-2.3268				1.2301	-2.5632				1.2301	-2.767
		1.2304	-1.565				1.2308	-2.3256				1.2304	-2.5619				1.2304	-2.7658
		1.2308	-1.5634				1.2311	-2.3244				1.2308	-2.5607				1.2308	-2.7646
		1.2311	-1.5619				1.2315	-2.3232				1.2311	-2.5595				1.2311	-2.7633
		1.2315	-1.5603				1.2318	-2.322				1.2315	-2.5583				1.2315	-2.7621
		1.2318	-1.5587				1.2321	-2.3208				1.2318	-2.5571				1.2318	-2.7609
		1.2321	-1.5572				1.2325	-2.3196				1.2321	-2.5559				1.2321	-2.7597
		1.2325	-1.5556				1.2328	-2.3184				1.2325	-2.5547				1.2325	-2.7585
		1.2328	-1.554				1.2332	-2.3172				1.2328	-2.5534				1.2328	-2.7573
		1.2332	-1.5525				1.2335	-2.316				1.2332	-2.5522				1.2332	-2.756
		1.2335	-1.5509				1.2338	-2.3148				1.2335	-2.551				1.2335	-2.7548
		1.2338	-1.5494				1.2342	-2.3136				1.2338	-2.5498				1.2338	-2.7536
		1.2342	-1.5478				1.2345	-2.3124				1.2342	-2.5486				1.2342	-2.7524
		1.2345	-1.5462				1.2349	-2.3112				1.2345	-2.5474				1.2345	-2.7512
		1.2349	-1.5447				1.2352	-2.31				1.2349	-2.5461				1.2349	-2.7499
		1.2352	-1.5431				1.2355	-2.3088				1.2352	-2.5449				1.2352	-2.7487
		1.2355	-1.5415				1.2359	-2.3076				1.2355	-2.5437				1.2355	-2.7475
		1.2359	-1.54				1.2362	-2.3064				1.2359	-2.5425				1.2359	-2.7463
		1.2362	-1.5384				1.2366	-2.3052				1.2362	-2.5413				1.2362	-2.7451
		1.2366	-1.5368				1.2369	-2.304				1.2366	-2.5401				1.2366	-2.7439
		1.2369	-1.5353				1.2372	-2.3028				1.2369	-2.5388				1.2369	-2.7426
		1.2372	-1.5337				1.2376	-2.3016				1.2372	-2.5376				1.2372	-2.7414
		1.2376	-1.5321				1.2379	-2.3004				1.2376	-2.5364				1.2376	-2.7402
		1.2379	-1.5306				1.2383	-2.2992				1.2379	-2.5352				1.2379	-2.739
		1.2383	-1.529				1.2386	-2.298				1.2383	-2.534				1.2383	-2.7378
		1.2386	-1.5274				1.2389	-2.2968				1.2386	-2.5328				1.2386	-2.7365
		1.2389	-1.5259				1.2393	-2.2956				1.2389	-2.5315				1.2389	-2.7353
		1.2393	-1.5243				1.2396	-2.2944				1.2393	-2.5303				1.2393	-2.7341
		1.2396	-1.5228				1.24	-2.2932				1.2396	-2.5291				1.2396	-2.7329
		1.24	-1.5212				1.2403	-2.292				1.24	-2.5279				1.24	-2.7317
		1.2403	-1.5196				1.2406	-2.2908				1.2403	-2.5267				1.2403	-2.7305
		1.2406	-1.5181				1.241	-2.2896				1.2406	-2.5255				1.2406	-2.7292
		1.241	-1.5165				1.2413	-2.2884				1.241	-2.5242				1.241	-2.728
		1.2413	-1.5149				1.2417	-2.2872				1.2413	-2.523				1.2413	-2.7268
		1.2417	-1.5134				1.242	-2.286				1.2417	-2.5218				1.2417	-2.7256
		1.242	-1.5118				1.2424	-2.2848				1.242	-2.5206				1.242	-2.7244
		1.2424	-1.5102				1.2427	-2.2836				1.2424	-2.5194				1.2424	-2.7231
		1.2427	-1.5087				1.243	-2.2824				1.2427	-2.5182				1.2427	-2.7219
		1.243	-1.5071				1.2434	-2.2812				1.243	-2.517				1.243	-2.7207
		1.2434	-1.5055				1.2437	-2.28				1.2434	-2.5157				1.2434	-2.7195
		1.2437	-1.504				1.2441	-2.2788				1.2437	-2.5145				1.2437	-2.7183
		1.2441	-1.5024				1.2444	-2.2776				1.2441	-2.5133				1.2441	-2.7171
		1.2444	-1.5008				1.2447	-2.2764				1.2444	-2.5121				1.2444	-2.7158
		1.2447	-1.4993				1.2451	-2.2752				1.2447	-2.5109				1.2447	-2.7146
		1.2451	-1.4977				1.2454	-2.274				1.2451	-2.5097				1.2451	-2.7134
		1.2454	-1.4961				1.2458	-2.2728				1.2454	-2.5084				1.2454	-2.7122
		1.2458	-1.4946				1.2461	-2.2716				1.2458	-2.5072				1.2458	-2.711
		1.2461	-1.493				1.2464	-2.2704				1.2461	-2.506				1.2461	-2.7097
		1.2464	-1.4915				1.2468	-2.2692				1.2464	-2.5048				1.2464	-2.7085
		1.2468	-1.4899				1.2471	-2.268				1.2468	-2.5036				1.2468	-2.7073
		1.2471	-1.4883				1.2475	-2.2667				1.2471	-2.5024				1.2471	-2.7061
		1.2475	-1.4868				1.2478	-2.2655				1.2475	-2.5011				1.2475	-2.7049
		1.2478	-1.4852				1.2481	-2.2643				1.2478	-2.4999				1.2478	-2.7037
		1.2481	-1.4836				1.2485	-2.2631				1.2481	-2.4987				1.2481	-2.7024
		1.2485	-1.4821				1.2488	-2.2619				1.2485	-2.4975				1.2485	-2.7012
		1.2488	-1.4805				1.2492	-2.2607				1.2488	-2.4963				1.2488	-2.7
		1.2492	-1.4789				1.2495	-2.2595				1.2492	-2.4951				1.2492	-2.6988
		1.2495	-1.4774				1.2498	-2.2583				1.2495	-2.4938				1.2495	-2.6976
		1.2498	-1.4758				1.2502	-2.2571				1.2498	-2.4926				1.2498	-2.6963
		1.2502	-1.4742				1.2505	-2.2559				1.2502	-2.4914				1.2502	-2.6951
		1.2505	-1.4727				1.2509	-2.2547				1.2505	-2.4902				1.2505	-2.6939
		1.2509	-1.4711				1.2512	-2.2535				1.2509	-2.489				1.2509	-2.6927
		1.2512	-1.4695				1.2515	-2.2523				1.2512	-2.4878				1.2512	-2.6915
		1.2515	-1.468				1.2519	-2.2511				1.2515	-2.4865				1.2515	-2.6903
		1.2519	-1.4664				1.2522	-2.2499				1.2519	-2.4853				1.2519	-2.689
		1.2522	-1.4648				1.2526	-2.2487				1.2522	-2.4841				1.2522	-2.6878
		1.2526	-1.4633				1.2529	-2.2475				1.2526	-2.4829				1.2526	-2.6866
		1.2529	-1.4617				1.2533	-2.2463				1.2529	-2.4817				1.2529	-2.6854
		1.2533	-1.4602				1.2536	-2.2451				1.2533	-2.4805				1.2533	-2.6842
		1.2536	-1.4586				1.2539	-2.2439				1.2536	-2.4793				1.2536	-2.6829
		1.2539	-1.457				1.2543	-2.2427				1.2539	-2.478				1.2539	-2.6817
		1.2543	-1.4555				1.2546	-2.2415				1.2543	-2.4768				1.2543	-2.6805
		1.2546	-1.4539				1.255	-2.2403				1.2546	-2.4756				1.2546	-2.6793
		1.255	-1.4523				1.2553	-2.2391				1.255	-2.4744				1.255	-2.6781
		1.2553	-1.4508				1.2556	-2.2379				1.2553	-2.4732				1.2553	-2.6769
		1.2556	-1.4492				1.256	-2.2367				1.2556	-2.472				1.2556	-2.6756
		1.256	-1.4476				1.2563	-2.2355				1.256	-2.4707				1.256	-2.6744
		1.2563	-1.4461				1.2567	-2.2343				1.2563	-2.4695				1.2563	-2.6732
		1.2567	-1.4445				1.257	-2.2331				1.2567	-2.4683				1.2567	-2.672
		1.257	-1.4429				1.2573	-2.2319				1.257	-2.4671				1.257	-2.6708
		1.2573	-1.4414				1.2577	-2.2307				1.2573	-2.4659				1.2573	-2.6695
		1.2577	-1.4398				1.258	-2.2295				1.2577	-2.4647				1.2577	-2.6683
		1.258	-1.4382				1.2584	-2.2283				1.258	-2.4634				1.258	-2.6671
		1.2584	-1.4367				1.2587	-2.2271				1.2584	-2.4622				1.2584	-2.6659
		1.2587	-1.4351				1.259	-2.2259				1.2587	-2.461				1.2587	-2.6647
		1.259	-1.4335				1.2594	-2.2247				1.259	-2.4598				1.259	-2.6635
		1.2594	-1.432				1.2597	-2.2235				1.2594	-2.4586				1.2594	-2.6622
		1.2597	-1.4304				1.2601	-2.2223				1.2597	-2.4574				1.2597	-2.661
		1.2601	-1.4289				1.2604	-2.2211				1.2601	-2.4561				1.2601	-2.6598
		1.2604	-1.4273				1.2607	-2.2199				1.2604	-2.4549				1.2604	-2.6586
		1.2607	-1.4257				1.2611	-2.2187				1.2607	-2.4537				1.2607	-2.6574
		1.2611	-1.4242				1.2614	-2.2175				1.2611	-2.4525				1.2611	-2.6562
		1.2614	-1.4226				1.2618	-2.2163				1.2614	-2.4513				1.2614	-2.6549
		1.2618	-1.421				1.2621	-2.2151				1.2618	-2.4501				1.2618	-2.6537
		1.2621	-1.4195				1.2624	-2.2139				1.2621	-2.4488				1.2621	-2.6525
		1.2624	-1.4179				1.2628	-2.2127				1.2624	-2.4476				1.2624	-2.6513
		1.2628	-1.4163				1.2631	-2.2115				1.2628	-2.4464				1.2628	-2.6501
		1.2631	-1.4148				1.2635	-2.2103				1.2631	-2.4452				1.2631	-2.6488
		1.2635	-1.4132				1.2638	-2.2091				1.2635	-2.444				1.2635	-2.6476
		1.2638	-1.4116				1.2642	-2.2079				1.2638	-2.4428				1.2638	-2.6464
		1.2642	-1.4101				1.2645	-2.2067				1.2642	-2.4416				1.2642	-2.6452
		1.2645	-1.4085				1.2648	-2.2055				1.2645	-2.4403				1.2645	-2.644
		1.2648	-1.4069				1.2652	-2.2043				1.2648	-2.4391				1.2648	-2.6428
		1.2652	-1.4054				1.2655	-2.2031				1.2652	-2.4379				1.2652	-2.6415
		1.2655	-1.4038				1.2659	-2.2018				1.2655	-2.4367				1.2655	-2.6403
		1.2659	-1.4022				1.2662	-2.2006				1.2659	-2.4355				1.2659	-2.6391
		1.2662	-1.4007				1.2665	-2.1994				1.2662	-2.4343				1.2662	-2.6379
		1.2665	-1.3991				1.2669	-2.1982				1.2665	-2.433				1.2665	-2.6367
		1.2669	-1.3976				1.2672	-2.197				1.2669	-2.4318				1.2669	-2.6354
		1.2672	-1.396				1.2676	-2.1958				1.2672	-2.4306				1.2672	-2.6342
		1.2676	-1.3944				1.2679	-2.1946				1.2676	-2.4294				1.2676	-2.633
		1.2679	-1.3929				1.2682	-2.1934				1.2679	-2.4282				1.2679	-2.6318
		1.2682	-1.3913				1.2686	-2.1922				1.2682	-2.427				1.2682	-2.6306
		1.2686	-1.3897				1.2689	-2.191				1.2686	-2.4257				1.2686	-2.6294
		1.2689	-1.3882				1.2693	-2.1898				1.2689	-2.4245				1.2689	-2.6281
		1.2693	-1.3866				1.2696	-2.1886				1.2693	-2.4233				1.2693	-2.6269
		1.2696	-1.385				1.2699	-2.1874				1.2696	-2.4221				1.2696	-2.6257
		1.2699	-1.3835				1.2703	-2.1862				1.2699	-2.4209				1.2699	-2.6245
		1.2703	-1.3819				1.2706	-2.185				1.2703	-2.4197				1.2703	-2.6233
		1.2706	-1.3803				1.271	-2.1838				1.2706	-2.4184				1.2706	-2.622
		1.271	-1.3788				1.2713	-2.1826				1.271	-2.4172				1.271	-2.6208
		1.2713	-1.3772				1.2716	-2.1814				1.2713	-2.416				1.2713	-2.6196
		1.2716	-1.3756				1.272	-2.1802				1.2716	-2.4148				1.2716	-2.6184
		1.272	-1.3741				1.2723	-2.179				1.272	-2.4136				1.272	-2.6172
		1.2723	-1.3725				1.2727	-2.1778				1.2723	-2.4124				1.2723	-2.616
		1.2727	-1.3709				1.273	-2.1766				1.2727	-2.4111				1.2727	-2.6147
		1.273	-1.3694				1.2733	-2.1754				1.273	-2.4099				1.273	-2.6135
		1.2733	-1.3678				1.2737	-2.1742				1.2733	-2.4087				1.2733	-2.6123
		1.2737	-1.3663				1.274	-2.173				1.2737	-2.4075				1.2737	-2.6111
		1.274	-1.3647				1.2744	-2.1718				1.274	-2.4063				1.274	-2.6099
		1.2744	-1.3631				1.2747	-2.1706				1.2744	-2.4051				1.2744	-2.6086
		1.2747	-1.3616				1.2751	-2.1694				1.2747	-2.4039				1.2747	-2.6074
		1.2751	-1.36				1.2754	-2.1682				1.2751	-2.4026				1.2751	-2.6062
		1.2754	-1.3584				1.2757	-2.167				1.2754	-2.4014				1.2754	-2.605
		1.2757	-1.3569				1.2761	-2.1658				1.2757	-2.4002				1.2757	-2.6038
		1.2761	-1.3553				1.2764	-2.1646				1.2761	-2.399				1.2761	-2.6026
		1.2764	-1.3537				1.2768	-2.1634				1.2764	-2.3978				1.2764	-2.6013
		1.2768	-1.3522				1.2771	-2.1622				1.2768	-2.3966				1.2768	-2.6001
		1.2771	-1.3506				1.2774	-2.161				1.2771	-2.3953				1.2771	-2.5989
		1.2774	-1.349				1.2778	-2.1598				1.2774	-2.3941				1.2774	-2.5977
		1.2778	-1.3475				1.2781	-2.1586				1.2778	-2.3929				1.2778	-2.5965
		1.2781	-1.3459				1.2785	-2.1574				1.2781	-2.3917				1.2781	-2.5952
		1.2785	-1.3443				1.2788	-2.1562				1.2785	-2.3905				1.2785	-2.594
		1.2788	-1.3428				1.2791	-2.155				1.2788	-2.3893				1.2788	-2.5928
		1.2791	-1.3412				1.2795	-2.1538				1.2791	-2.388				1.2791	-2.5916
		1.2795	-1.3396				1.2798	-2.1526				1.2795	-2.3868				1.2795	-2.5904
		1.2798	-1.3381				1.2802	-2.1514				1.2798	-2.3856				1.2798	-2.5892
		1.2802	-1.3365				1.2805	-2.1502				1.2802	-2.3844				1.2802	-2.5879
		1.2805	-1.335				1.2808	-2.149				1.2805	-2.3832				1.2805	-2.5867
		1.2808	-1.3334				1.2812	-2.1478				1.2808	-2.382				1.2808	-2.5855
		1.2812	-1.3318				1.2815	-2.1466				1.2812	-2.3807				1.2812	-2.5843
		1.2815	-1.3303				1.2819	-2.1454				1.2815	-2.3795				1.2815	-2.5831
		1.2819	-1.3287				1.2822	-2.1442				1.2819	-2.3783				1.2819	-2.5818
		1.2822	-1.3271				1.2825	-2.143				1.2822	-2.3771				1.2822	-2.5806
		1.2825	-1.3256				1.2829	-2.1418				1.2825	-2.3759				1.2825	-2.5794
		1.2829	-1.324				1.2832	-2.1406				1.2829	-2.3747				1.2829	-2.5782
		1.2832	-1.3224				1.2836	-2.1394				1.2832	-2.3734				1.2832	-2.577
		1.2836	-1.3209				1.2839	-2.1382				1.2836	-2.3722				1.2836	-2.5758
		1.2839	-1.3193				1.2842	-2.1369				1.2839	-2.371				1.2839	-2.5745
		1.2842	-1.3177				1.2846	-2.1357				1.2842	-2.3698				1.2842	-2.5733
		1.2846	-1.3162				1.2849	-2.1345				1.2846	-2.3686				1.2846	-2.5721
		1.2849	-1.3146				1.2853	-2.1333				1.2849	-2.3674				1.2849	-2.5709
		1.2853	-1.313				1.2856	-2.1321				1.2853	-2.3662				1.2853	-2.5697
		1.2856	-1.3115				1.286	-2.1309				1.2856	-2.3649				1.2856	-2.5684
		1.286	-1.3099				1.2863	-2.1297				1.286	-2.3637				1.286	-2.5672
		1.2863	-1.3083				1.2866	-2.1285				1.2863	-2.3625				1.2863	-2.566
		1.2866	-1.3068				1.287	-2.1273				1.2866	-2.3613				1.2866	-2.5648
		1.287	-1.3052				1.2873	-2.1261				1.287	-2.3601				1.287	-2.5636
		1.2873	-1.3037				1.2877	-2.1249				1.2873	-2.3589				1.2873	-2.5624
		1.2877	-1.3021				1.288	-2.1237				1.2877	-2.3576				1.2877	-2.5611
		1.288	-1.3005				1.2883	-2.1225				1.288	-2.3564				1.288	-2.5599
		1.2883	-1.299				1.2887	-2.1213				1.2883	-2.3552				1.2883	-2.5587
		1.2887	-1.2974				1.289	-2.1201				1.2887	-2.354				1.2887	-2.5575
		1.289	-1.2958				1.2894	-2.1189				1.289	-2.3528				1.289	-2.5563
		1.2894	-1.2943				1.2897	-2.1177				1.2894	-2.3516				1.2894	-2.555
		1.2897	-1.2927				1.29	-2.1165				1.2897	-2.3503				1.2897	-2.5538
		1.29	-1.2911				1.2904	-2.1153				1.29	-2.3491				1.29	-2.5526
		1.2904	-1.2896				1.2907	-2.1141				1.2904	-2.3479				1.2904	-2.5514
		1.2907	-1.288				1.2911	-2.1129				1.2907	-2.3467				1.2907	-2.5502
		1.2911	-1.2864				1.2914	-2.1117				1.2911	-2.3455				1.2911	-2.549
		1.2914	-1.2849				1.2917	-2.1105				1.2914	-2.3443				1.2914	-2.5477
		1.2917	-1.2833				1.2921	-2.1093				1.2917	-2.343				1.2917	-2.5465
		1.2921	-1.2817				1.2924	-2.1081				1.2921	-2.3418				1.2921	-2.5453
		1.2924	-1.2802				1.2928	-2.1069				1.2924	-2.3406				1.2924	-2.5441
		1.2928	-1.2786				1.2931	-2.1057				1.2928	-2.3394				1.2928	-2.5429
		1.2931	-1.277				1.2934	-2.1045				1.2931	-2.3382				1.2931	-2.5416
		1.2934	-1.2755				1.2938	-2.1033				1.2934	-2.337				1.2934	-2.5404
		1.2938	-1.2739				1.2941	-2.1021				1.2938	-2.3357				1.2938	-2.5392
		1.2941	-1.2724				1.2945	-2.1009				1.2941	-2.3345				1.2941	-2.538
		1.2945	-1.2708				1.2948	-2.0997				1.2945	-2.3333				1.2945	-2.5368
		1.2948	-1.2692				1.2951	-2.0985				1.2948	-2.3321				1.2948	-2.5356
		1.2951	-1.2677				1.2955	-2.0973				1.2951	-2.3309				1.2951	-2.5343
		1.2955	-1.2661				1.2958	-2.0961				1.2955	-2.3297				1.2955	-2.5331
		1.2958	-1.2645				1.2962	-2.0949				1.2958	-2.3285				1.2958	-2.5319
		1.2962	-1.263				1.2965	-2.0937				1.2962	-2.3272				1.2962	-2.5307
		1.2965	-1.2614				1.2969	-2.0925				1.2965	-2.326				1.2965	-2.5295
		1.2969	-1.2598				1.2972	-2.0913				1.2969	-2.3248				1.2969	-2.5282
		1.2972	-1.2583				1.2975	-2.0901				1.2972	-2.3236				1.2972	-2.527
		1.2975	-1.2567				1.2979	-2.0889				1.2975	-2.3224				1.2975	-2.5258
		1.2979	-1.2551				1.2982	-2.0877				1.2979	-2.3212				1.2979	-2.5246
		1.2982	-1.2536				1.2986	-2.0865				1.2982	-2.3199				1.2982	-2.5234
		1.2986	-1.252				1.2989	-2.0853				1.2986	-2.3187				1.2986	-2.5222
		1.2989	-1.2504				1.2992	-2.0841				1.2989	-2.3175				1.2989	-2.5209
		1.2992	-1.2489				1.2996	-2.0829				1.2992	-2.3163				1.2992	-2.5197
		1.2996	-1.2473				1.2999	-2.0817				1.2996	-2.3151				1.2996	-2.5185
		1.2999	-1.2457				1.3003	-2.0805				1.2999	-2.3139				1.2999	-2.5173
		1.3003	-1.2442				1.3006	-2.0793				1.3003	-2.3126				1.3003	-2.5161
		1.3006	-1.2426				1.3009	-2.0781				1.3006	-2.3114				1.3006	-2.5149
		1.3009	-1.2411				1.3013	-2.0769				1.3009	-2.3102				1.3009	-2.5136
		1.3013	-1.2395				1.3016	-2.0757				1.3013	-2.309				1.3013	-2.5124
		1.3016	-1.2379				1.302	-2.0745				1.3016	-2.3078				1.3016	-2.5112
		1.302	-1.2364				1.3023	-2.0733				1.302	-2.3066				1.302	-2.51
		1.3023	-1.2348				1.3026	-2.072				1.3023	-2.3053				1.3023	-2.5088
		1.3026	-1.2332				1.303	-2.0708				1.3026	-2.3041				1.3026	-2.5075
		1.303	-1.2317				1.3033	-2.0696				1.303	-2.3029				1.303	-2.5063
		1.3033	-1.2301				1.3037	-2.0684				1.3033	-2.3017				1.3033	-2.5051
		1.3037	-1.2285				1.304	-2.0672				1.3037	-2.3005				1.3037	-2.5039
		1.304	-1.227				1.3043	-2.066				1.304	-2.2993				1.304	-2.5027
		1.3043	-1.2254				1.3047	-2.0648				1.3043	-2.298				1.3043	-2.5015
		1.3047	-1.2238				1.305	-2.0636				1.3047	-2.2968				1.3047	-2.5002
		1.305	-1.2223				1.3054	-2.0624				1.305	-2.2956				1.305	-2.499
		1.3054	-1.2207				1.3057	-2.0612				1.3054	-2.2944				1.3054	-2.4978
		1.3057	-1.2191				1.306	-2.06				1.3057	-2.2932				1.3057	-2.4966
		1.306	-1.2176				1.3064	-2.0588				1.306	-2.292				1.306	-2.4954
		1.3064	-1.216				1.3067	-2.0576				1.3064	-2.2908				1.3064	-2.4941
		1.3067	-1.2144				1.3071	-2.0564				1.3067	-2.2895				1.3067	-2.4929
		1.3071	-1.2129				1.3074	-2.0552				1.3071	-2.2883				1.3071	-2.4917
		1.3074	-1.2113				1.3078	-2.054				1.3074	-2.2871				1.3074	-2.4905
		1.3078	-1.2098				1.3081	-2.0528				1.3078	-2.2859				1.3078	-2.4893
		1.3081	-1.2082				1.3084	-2.0516				1.3081	-2.2847				1.3081	-2.4881
		1.3084	-1.2066				1.3088	-2.0504				1.3084	-2.2835				1.3084	-2.4868
		1.3088	-1.2051				1.3091	-2.0492				1.3088	-2.2822				1.3088	-2.4856
		1.3091	-1.2035				1.3095	-2.048				1.3091	-2.281				1.3091	-2.4844
		1.3095	-1.2019				1.3098	-2.0468				1.3095	-2.2798				1.3095	-2.4832
		1.3098	-1.2004				1.3101	-2.0456				1.3098	-2.2786				1.3098	-2.482
		1.3101	-1.1988				1.3105	-2.0444				1.3101	-2.2774				1.3101	-2.4807
		1.3105	-1.1972				1.3108	-2.0432				1.3105	-2.2762				1.3105	-2.4795
		1.3108	-1.1957				1.3112	-2.042				1.3108	-2.2749				1.3108	-2.4783
		1.3112	-1.1941				1.3115	-2.0408				1.3112	-2.2737				1.3112	-2.4771
		1.3115	-1.1925				1.3118	-2.0396				1.3115	-2.2725				1.3115	-2.4759
		1.3118	-1.191				1.3122	-2.0384				1.3118	-2.2713				1.3118	-2.4747
		1.3122	-1.1894				1.3125	-2.0372				1.3122	-2.2701				1.3122	-2.4734
		1.3125	-1.1878				1.3129	-2.036				1.3125	-2.2689				1.3125	-2.4722
		1.3129	-1.1863				1.3132	-2.0348				1.3129	-2.2676				1.3129	-2.471
		1.3132	-1.1847				1.3135	-2.0336				1.3132	-2.2664				1.3132	-2.4698
		1.3135	-1.1831				1.3139	-2.0324				1.3135	-2.2652				1.3135	-2.4686
		1.3139	-1.1816				1.3142	-2.0312				1.3139	-2.264				1.3139	-2.4673
		1.3142	-1.18				1.3146	-2.03				1.3142	-2.2628				1.3142	-2.4661
		1.3146	-1.1785				1.3149	-2.0288				1.3146	-2.2616				1.3146	-2.4649
		1.3149	-1.1769				1.3152	-2.0276				1.3149	-2.2603				1.3149	-2.4637
		1.3152	-1.1753				1.3156	-2.0264				1.3152	-2.2591				1.3152	-2.4625
		1.3156	-1.1738				1.3159	-2.0252				1.3156	-2.2579				1.3156	-2.4613
		1.3159	-1.1722				1.3163	-2.024				1.3159	-2.2567				1.3159	-2.46
		1.3163	-1.1706				1.3166	-2.0228				1.3163	-2.2555				1.3163	-2.4588
		1.3166	-1.1691				1.3169	-2.0216				1.3166	-2.2543				1.3166	-2.4576
		1.3169	-1.1675				1.3173	-2.0204				1.3169	-2.2531				1.3169	-2.4564
		1.3173	-1.1659				1.3176	-2.0192				1.3173	-2.2518				1.3173	-2.4552
		1.3176	-1.1644				1.318	-2.018				1.3176	-2.2506				1.3176	-2.4539
		1.318	-1.1628				1.3183	-2.0168				1.318	-2.2494				1.318	-2.4527
		1.3183	-1.1612				1.3187	-2.0156				1.3183	-2.2482				1.3183	-2.4515
		1.3187	-1.1597				1.319	-2.0144				1.3187	-2.247				1.3187	-2.4503
		1.319	-1.1581				1.3193	-2.0132				1.319	-2.2458				1.319	-2.4491
		1.3193	-1.1565				1.3197	-2.012				1.3193	-2.2445				1.3193	-2.4479
		1.3197	-1.155				1.32	-2.0108				1.3197	-2.2433				1.3197	-2.4466
		1.32	-1.1534				1.3204	-2.0096				1.32	-2.2421				1.32	-2.4454
		1.3204	-1.1518				1.3207	-2.0084				1.3204	-2.2409				1.3204	-2.4442
		1.3207	-1.1503				1.321	-2.0071				1.3207	-2.2397				1.3207	-2.443
		1.321	-1.1487				1.3214	-2.0059				1.321	-2.2385				1.321	-2.4418
		1.3214	-1.1472				1.3217	-2.0047				1.3214	-2.2372				1.3214	-2.4405
		1.3217	-1.1456				1.3221	-2.0035				1.3217	-2.236				1.3217	-2.4393
		1.3221	-1.144				1.3224	-2.0023				1.3221	-2.2348				1.3221	-2.4381
		1.3224	-1.1425				1.3227	-2.0011				1.3224	-2.2336				1.3224	-2.4369
		1.3227	-1.1409				1.3231	-1.9999				1.3227	-2.2324				1.3227	-2.4357
		1.3231	-1.1393				1.3234	-1.9987				1.3231	-2.2312				1.3231	-2.4345
		1.3234	-1.1378				1.3238	-1.9975				1.3234	-2.2299				1.3234	-2.4332
		1.3238	-1.1362				1.3241	-1.9963				1.3238	-2.2287				1.3238	-2.432
		1.3241	-1.1346				1.3244	-1.9951				1.3241	-2.2275				1.3241	-2.4308
		1.3244	-1.1331				1.3248	-1.9939				1.3244	-2.2263				1.3244	-2.4296
		1.3248	-1.1315				1.3251	-1.9927				1.3248	-2.2251				1.3248	-2.4284
		1.3251	-1.1299				1.3255	-1.9915				1.3251	-2.2239				1.3251	-2.4271
		1.3255	-1.1284				1.3258	-1.9903				1.3255	-2.2226				1.3255	-2.4259
		1.3258	-1.1268				1.3261	-1.9891				1.3258	-2.2214				1.3258	-2.4247
		1.3261	-1.1252				1.3265	-1.9879				1.3261	-2.2202				1.3261	-2.4235
		1.3265	-1.1237				1.3268	-1.9867				1.3265	-2.219				1.3265	-2.4223
		1.3268	-1.1221				1.3272	-1.9855				1.3268	-2.2178				1.3268	-2.4211
		1.3272	-1.1206				1.3275	-1.9843				1.3272	-2.2166				1.3272	-2.4198
		1.3275	-1.119				1.3278	-1.9831				1.3275	-2.2154				1.3275	-2.4186
		1.3278	-1.1174				1.3282	-1.9819				1.3278	-2.2141				1.3278	-2.4174
		1.3282	-1.1159				1.3285	-1.9807				1.3282	-2.2129				1.3282	-2.4162
		1.3285	-1.1143				1.3289	-1.9795				1.3285	-2.2117				1.3285	-2.415
		1.3289	-1.1127				1.3292	-1.9783				1.3289	-2.2105				1.3289	-2.4137
		1.3292	-1.1112				1.3295	-1.9771				1.3292	-2.2093				1.3292	-2.4125
		1.3295	-1.1096				1.3299	-1.9759				1.3295	-2.2081				1.3295	-2.4113
		1.3299	-1.108				1.3302	-1.9747				1.3299	-2.2068				1.3299	-2.4101
		1.3302	-1.1065				1.3306	-1.9735				1.3302	-2.2056				1.3302	-2.4089
		1.3306	-1.1049				1.3309	-1.9723				1.3306	-2.2044				1.3306	-2.4077
		1.3309	-1.1033				1.3313	-1.9711				1.3309	-2.2032				1.3309	-2.4064
		1.3313	-1.1018				1.3316	-1.9699				1.3313	-2.202				1.3313	-2.4052
		1.3316	-1.1002				1.3319	-1.9687				1.3316	-2.2008				1.3316	-2.404
		1.3319	-1.0986				1.3323	-1.9675				1.3319	-2.1995				1.3319	-2.4028
		1.3323	-1.0971				1.3326	-1.9663				1.3323	-2.1983				1.3323	-2.4016
		1.3326	-1.0955				1.333	-1.9651				1.3326	-2.1971				1.3326	-2.4003
		1.333	-1.0939				1.3333	-1.9639				1.333	-2.1959				1.333	-2.3991
		1.3333	-1.0924				1.3336	-1.9627				1.3333	-2.1947				1.3333	-2.3979
		1.3336	-1.0908				1.334	-1.9615				1.3336	-2.1935				1.3336	-2.3967
		1.334	-1.0893				1.3343	-1.9603				1.334	-2.1922				1.334	-2.3955
		1.3343	-1.0877				1.3347	-1.9591				1.3343	-2.191				1.3343	-2.3943
		1.3347	-1.0861				1.335	-1.9579				1.3347	-2.1898				1.3347	-2.393
		1.335	-1.0846				1.3353	-1.9567				1.335	-2.1886				1.335	-2.3918
		1.3353	-1.083				1.3357	-1.9555				1.3353	-2.1874				1.3353	-2.3906
		1.3357	-1.0814				1.336	-1.9543				1.3357	-2.1862				1.3357	-2.3894
		1.336	-1.0799				1.3364	-1.9531				1.336	-2.1849				1.336	-2.3882
		1.3364	-1.0783				1.3367	-1.9519				1.3364	-2.1837				1.3364	-2.387
		1.3367	-1.0767				1.337	-1.9507				1.3367	-2.1825				1.3367	-2.3857
		1.337	-1.0752				1.3374	-1.9495				1.337	-2.1813				1.337	-2.3845
		1.3374	-1.0736				1.3377	-1.9483				1.3374	-2.1801				1.3374	-2.3833
		1.3377	-1.072				1.3381	-1.9471				1.3377	-2.1789				1.3377	-2.3821
		1.3381	-1.0705				1.3384	-1.9459				1.3381	-2.1777				1.3381	-2.3809
		1.3384	-1.0689				1.3387	-1.9447				1.3384	-2.1764				1.3384	-2.3796
		1.3387	-1.0673				1.3391	-1.9435				1.3387	-2.1752				1.3387	-2.3784
		1.3391	-1.0658				1.3394	-1.9422				1.3391	-2.174				1.3391	-2.3772
		1.3394	-1.0642				1.3398	-1.941				1.3394	-2.1728				1.3394	-2.376
		1.3398	-1.0626				1.3401	-1.9398				1.3398	-2.1716				1.3398	-2.3748
		1.3401	-1.0611				1.3404	-1.9386				1.3401	-2.1704				1.3401	-2.3736
		1.3404	-1.0595				1.3408	-1.9374				1.3404	-2.1691				1.3404	-2.3723
		1.3408	-1.058				1.3411	-1.9362				1.3408	-2.1679				1.3408	-2.3711
		1.3411	-1.0564				1.3415	-1.935				1.3411	-2.1667				1.3411	-2.3699
		1.3415	-1.0548				1.3418	-1.9338				1.3415	-2.1655				1.3415	-2.3687
		1.3418	-1.0533				1.3422	-1.9326				1.3418	-2.1643				1.3418	-2.3675
		1.3422	-1.0517				1.3425	-1.9314				1.3422	-2.1631				1.3422	-2.3662
		1.3425	-1.0501				1.3428	-1.9302				1.3425	-2.1618				1.3425	-2.365
		1.3428	-1.0486				1.3432	-1.929				1.3428	-2.1606				1.3428	-2.3638
		1.3432	-1.047				1.3435	-1.9278				1.3432	-2.1594				1.3432	-2.3626
		1.3435	-1.0454				1.3439	-1.9266				1.3435	-2.1582				1.3435	-2.3614
		1.3439	-1.0439				1.3442	-1.9254				1.3439	-2.157				1.3439	-2.3602
		1.3442	-1.0423				1.3445	-1.9242				1.3442	-2.1558				1.3442	-2.3589
		1.3445	-1.0407				1.3449	-1.923				1.3445	-2.1545				1.3445	-2.3577
		1.3449	-1.0392				1.3452	-1.9218				1.3449	-2.1533				1.3449	-2.3565
		1.3452	-1.0376				1.3456	-1.9206				1.3452	-2.1521				1.3452	-2.3553
		1.3456	-1.036				1.3459	-1.9194				1.3456	-2.1509				1.3456	-2.3541
		1.3459	-1.0345				1.3462	-1.9182				1.3459	-2.1497				1.3459	-2.3528
		1.3462	-1.0329				1.3466	-1.917				1.3462	-2.1485				1.3462	-2.3516
		1.3466	-1.0313				1.3469	-1.9158				1.3466	-2.1472				1.3466	-2.3504
		1.3469	-1.0298				1.3473	-1.9146				1.3469	-2.146				1.3469	-2.3492
		1.3473	-1.0282				1.3476	-1.9134				1.3473	-2.1448				1.3473	-2.348
		1.3476	-1.0267				1.3479	-1.9122				1.3476	-2.1436				1.3476	-2.3468
		1.3479	-1.0251				1.3483	-1.911				1.3479	-2.1424				1.3479	-2.3455
		1.3483	-1.0235				1.3486	-1.9098				1.3483	-2.1412				1.3483	-2.3443
		1.3486	-1.022				1.349	-1.9086				1.3486	-2.14				1.3486	-2.3431
		1.349	-1.0204				1.3493	-1.9074				1.349	-2.1387				1.349	-2.3419
		1.3493	-1.0188				1.3496	-1.9062				1.3493	-2.1375				1.3493	-2.3407
		1.3496	-1.0173				1.35	-1.905				1.3496	-2.1363				1.3496	-2.3394
		1.35	-1.0157				1.3503	-1.9038				1.35	-2.1351				1.35	-2.3382
		1.3503	-1.0141				1.3507	-1.9026				1.3503	-2.1339				1.3503	-2.337
		1.3507	-1.0126				1.351	-1.9014				1.3507	-2.1327				1.3507	-2.3358
		1.351	-1.011				1.3513	-1.9002				1.351	-2.1314				1.351	-2.3346
		1.3513	-1.0094				1.3517	-1.899				1.3513	-2.1302				1.3513	-2.3334
		1.3517	-1.0079				1.352	-1.8978				1.3517	-2.129				1.3517	-2.3321
		1.352	-1.0063				1.3524	-1.8966				1.352	-2.1278				1.352	-2.3309
		1.3524	-1.0047				1.3527	-1.8954				1.3524	-2.1266				1.3524	-2.3297
		1.3527	-1.0032				1.3531	-1.8942				1.3527	-2.1254				1.3527	-2.3285
		1.3531	-1.0016				1.3534	-1.893				1.3531	-2.1241				1.3531	-2.3273
		1.3534	-1				1.3537	-1.8918				1.3534	-2.1229				1.3534	-2.326
		1.3537	-0.9985				1.3541	-1.8906				1.3537	-2.1217				1.3537	-2.3248
		1.3541	-0.9969				1.3544	-1.8894				1.3541	-2.1205				1.3541	-2.3236
		1.3544	-0.9954				1.3548	-1.8882				1.3544	-2.1193				1.3544	-2.3224
		1.3548	-0.9938				1.3551	-1.887				1.3548	-2.1181				1.3548	-2.3212
		1.3551	-0.9922				1.3554	-1.8858				1.3551	-2.1168				1.3551	-2.32
		1.3554	-0.9907				1.3558	-1.8846				1.3554	-2.1156				1.3554	-2.3187
		1.3558	-0.9891				1.3561	-1.8834				1.3558	-2.1144				1.3558	-2.3175
		1.3561	-0.9875				1.3565	-1.8822				1.3561	-2.1132				1.3561	-2.3163
		1.3565	-0.986				1.3568	-1.881				1.3565	-2.112				1.3565	-2.3151
		1.3568	-0.9844				1.3571	-1.8798				1.3568	-2.1108				1.3568	-2.3139
		1.3571	-0.9828				1.3575	-1.8786				1.3571	-2.1095				1.3571	-2.3126
		1.3575	-0.9813				1.3578	-1.8773				1.3575	-2.1083				1.3575	-2.3114
		1.3578	-0.9797				1.3582	-1.8761				1.3578	-2.1071				1.3578	-2.3102
		1.3582	-0.9781				1.3585	-1.8749				1.3582	-2.1059				1.3582	-2.309
		1.3585	-0.9766				1.3588	-1.8737				1.3585	-2.1047				1.3585	-2.3078
		1.3588	-0.975				1.3592	-1.8725				1.3588	-2.1035				1.3588	-2.3066
		1.3592	-0.9734				1.3595	-1.8713				1.3592	-2.1023				1.3592	-2.3053
		1.3595	-0.9719				1.3599	-1.8701				1.3595	-2.101				1.3595	-2.3041
		1.3599	-0.9703				1.3602	-1.8689				1.3599	-2.0998				1.3599	-2.3029
		1.3602	-0.9687				1.3605	-1.8677				1.3602	-2.0986				1.3602	-2.3017
		1.3605	-0.9672				1.3609	-1.8665				1.3605	-2.0974				1.3605	-2.3005
		1.3609	-0.9656				1.3612	-1.8653				1.3609	-2.0962				1.3609	-2.2992
		1.3612	-0.9641				1.3616	-1.8641				1.3612	-2.095				1.3612	-2.298
		1.3616	-0.9625				1.3619	-1.8629				1.3616	-2.0937				1.3616	-2.2968
		1.3619	-0.9609				1.3622	-1.8617				1.3619	-2.0925				1.3619	-2.2956
		1.3622	-0.9594				1.3626	-1.8605				1.3622	-2.0913				1.3622	-2.2944
		1.3626	-0.9578				1.3629	-1.8593				1.3626	-2.0901				1.3626	-2.2932
		1.3629	-0.9562				1.3633	-1.8581				1.3629	-2.0889				1.3629	-2.2919
		1.3633	-0.9547				1.3636	-1.8569				1.3633	-2.0877				1.3633	-2.2907
		1.3636	-0.9531				1.364	-1.8557				1.3636	-2.0864				1.3636	-2.2895
		1.364	-0.9515				1.3643	-1.8545				1.364	-2.0852				1.364	-2.2883
		1.3643	-0.95				1.3646	-1.8533				1.3643	-2.084				1.3643	-2.2871
		1.3646	-0.9484				1.365	-1.8521				1.3646	-2.0828				1.3646	-2.2858
		1.365	-0.9468				1.3653	-1.8509				1.365	-2.0816				1.365	-2.2846
		1.3653	-0.9453				1.3657	-1.8497				1.3653	-2.0804				1.3653	-2.2834
		1.3657	-0.9437				1.366	-1.8485				1.3657	-2.0791				1.3657	-2.2822
		1.366	-0.9421				1.3663	-1.8473				1.366	-2.0779				1.366	-2.281
		1.3663	-0.9406				1.3667	-1.8461				1.3663	-2.0767				1.3663	-2.2798
		1.3667	-0.939				1.367	-1.8449				1.3667	-2.0755				1.3667	-2.2785
		1.367	-0.9374				1.3674	-1.8437				1.367	-2.0743				1.367	-2.2773
		1.3674	-0.9359				1.3677	-1.8425				1.3674	-2.0731				1.3674	-2.2761
		1.3677	-0.9343				1.368	-1.8413				1.3677	-2.0719				1.3677	-2.2749
		1.368	-0.9328				1.3684	-1.8401				1.368	-2.0706				1.368	-2.2737
		1.3684	-0.9312				1.3687	-1.8389				1.3684	-2.0694				1.3684	-2.2724
		1.3687	-0.9296				1.3691	-1.8377				1.3687	-2.0682				1.3687	-2.2712
		1.3691	-0.9281				1.3694	-1.8365				1.3691	-2.067				1.3691	-2.27
		1.3694	-0.9265				1.3697	-1.8353				1.3694	-2.0658				1.3694	-2.2688
		1.3697	-0.9249				1.3701	-1.8341				1.3697	-2.0646				1.3697	-2.2676
		1.3701	-0.9234				1.3704	-1.8329				1.3701	-2.0633				1.3701	-2.2664
		1.3704	-0.9218				1.3708	-1.8317				1.3704	-2.0621				1.3704	-2.2651
		1.3708	-0.9202				1.3711	-1.8305				1.3708	-2.0609				1.3708	-2.2639
		1.3711	-0.9187				1.3714	-1.8293				1.3711	-2.0597				1.3711	-2.2627
		1.3714	-0.9171				1.3718	-1.8281				1.3714	-2.0585				1.3714	-2.2615
		1.3718	-0.9155				1.3721	-1.8269				1.3718	-2.0573				1.3718	-2.2603
		1.3721	-0.914				1.3725	-1.8257				1.3721	-2.056				1.3721	-2.2591
		1.3725	-0.9124				1.3728	-1.8245				1.3725	-2.0548				1.3725	-2.2578
		1.3728	-0.9108				1.3731	-1.8233				1.3728	-2.0536				1.3728	-2.2566
		1.3731	-0.9093				1.3735	-1.8221				1.3731	-2.0524				1.3731	-2.2554
		1.3735	-0.9077				1.3738	-1.8209				1.3735	-2.0512				1.3735	-2.2542
		1.3738	-0.9061				1.3742	-1.8197				1.3738	-2.05				1.3738	-2.253
		1.3742	-0.9046				1.3745	-1.8185				1.3742	-2.0487				1.3742	-2.2517
		1.3745	-0.903				1.3749	-1.8173				1.3745	-2.0475				1.3745	-2.2505
		1.3749	-0.9015				1.3752	-1.8161				1.3749	-2.0463				1.3749	-2.2493
		1.3752	-0.8999				1.3755	-1.8149				1.3752	-2.0451				1.3752	-2.2481
		1.3755	-0.8983				1.3759	-1.8137				1.3755	-2.0439				1.3755	-2.2469
		1.3759	-0.8968				1.3762	-1.8124				1.3759	-2.0427				1.3759	-2.2457
		1.3762	-0.8952				1.3766	-1.8112				1.3762	-2.0414				1.3762	-2.2444
		1.3766	-0.8936				1.3769	-1.81				1.3766	-2.0402				1.3766	-2.2432
		1.3769	-0.8921				1.3772	-1.8088				1.3769	-2.039				1.3769	-2.242
		1.3772	-0.8905				1.3776	-1.8076				1.3772	-2.0378				1.3772	-2.2408
		1.3776	-0.8889				1.3779	-1.8064				1.3776	-2.0366				1.3776	-2.2396
		1.3779	-0.8874				1.3783	-1.8052				1.3779	-2.0354				1.3779	-2.2383
		1.3783	-0.8858				1.3786	-1.804				1.3783	-2.0342				1.3783	-2.2371
		1.3786	-0.8842				1.3789	-1.8028				1.3786	-2.0329				1.3786	-2.2359
		1.3789	-0.8827				1.3793	-1.8016				1.3789	-2.0317				1.3789	-2.2347
		1.3793	-0.8811				1.3796	-1.8004				1.3793	-2.0305				1.3793	-2.2335
		1.3796	-0.8795				1.38	-1.7992				1.3796	-2.0293				1.3796	-2.2323
		1.38	-0.878				1.3803	-1.798				1.38	-2.0281				1.38	-2.231
		1.3803	-0.8764				1.3806	-1.7968				1.3803	-2.0269				1.3803	-2.2298
		1.3806	-0.8748				1.381	-1.7956				1.3806	-2.0256				1.3806	-2.2286
		1.381	-0.8733				1.3813	-1.7944				1.381	-2.0244				1.381	-2.2274
		1.3813	-0.8717				1.3817	-1.7932				1.3813	-2.0232				1.3813	-2.2262
		1.3817	-0.8702				1.382	-1.792				1.3817	-2.022				1.3817	-2.2249
		1.382	-0.8686				1.3823	-1.7908				1.382	-2.0208				1.382	-2.2237
		1.3823	-0.867				1.3827	-1.7896				1.3823	-2.0196				1.3823	-2.2225
		1.3827	-0.8655				1.383	-1.7884				1.3827	-2.0183				1.3827	-2.2213
		1.383	-0.8639				1.3834	-1.7872				1.383	-2.0171				1.383	-2.2201
		1.3834	-0.8623				1.3837	-1.786				1.3834	-2.0159				1.3834	-2.2189
		1.3837	-0.8608				1.384	-1.7848				1.3837	-2.0147				1.3837	-2.2176
		1.384	-0.8592				1.3844	-1.7836				1.384	-2.0135				1.384	-2.2164
		1.3844	-0.8576				1.3847	-1.7824				1.3844	-2.0123				1.3844	-2.2152
		1.3847	-0.8561				1.3851	-1.7812				1.3847	-2.011				1.3847	-2.214
		1.3851	-0.8545				1.3854	-1.78				1.3851	-2.0098				1.3851	-2.2128
		1.3854	-0.8529				1.3858	-1.7788				1.3854	-2.0086				1.3854	-2.2115
		1.3858	-0.8514				1.3861	-1.7776				1.3858	-2.0074				1.3858	-2.2103
		1.3861	-0.8498				1.3864	-1.7764				1.3861	-2.0062				1.3861	-2.2091
		1.3864	-0.8482				1.3868	-1.7752				1.3864	-2.005				1.3864	-2.2079
		1.3868	-0.8467				1.3871	-1.774				1.3868	-2.0037				1.3868	-2.2067
		1.3871	-0.8451				1.3875	-1.7728				1.3871	-2.0025				1.3871	-2.2055
		1.3875	-0.8435				1.3878	-1.7716				1.3875	-2.0013				1.3875	-2.2042
		1.3878	-0.842				1.3881	-1.7704				1.3878	-2.0001				1.3878	-2.203
		1.3881	-0.8404				1.3885	-1.7692				1.3881	-1.9989				1.3881	-2.2018
		1.3885	-0.8389				1.3888	-1.768				1.3885	-1.9977				1.3885	-2.2006
		1.3888	-0.8373				1.3892	-1.7668				1.3888	-1.9965				1.3888	-2.1994
		1.3892	-0.8357				1.3895	-1.7656				1.3892	-1.9952				1.3892	-2.1981
		1.3895	-0.8342				1.3898	-1.7644				1.3895	-1.994				1.3895	-2.1969
		1.3898	-0.8326				1.3902	-1.7632				1.3898	-1.9928				1.3898	-2.1957
		1.3902	-0.831				1.3905	-1.762				1.3902	-1.9916				1.3902	-2.1945
		1.3905	-0.8295				1.3909	-1.7608				1.3905	-1.9904				1.3905	-2.1933
		1.3909	-0.8279				1.3912	-1.7596				1.3909	-1.9892				1.3909	-2.1921
		1.3912	-0.8263				1.3915	-1.7584				1.3912	-1.9879				1.3912	-2.1908
		1.3915	-0.8248				1.3919	-1.7572				1.3915	-1.9867				1.3915	-2.1896
		1.3919	-0.8232				1.3922	-1.756				1.3919	-1.9855				1.3919	-2.1884
		1.3922	-0.8216				1.3926	-1.7548				1.3922	-1.9843				1.3922	-2.1872
		1.3926	-0.8201				1.3929	-1.7536				1.3926	-1.9831				1.3926	-2.186
		1.3929	-0.8185				1.3932	-1.7524				1.3929	-1.9819				1.3929	-2.1847
		1.3932	-0.8169				1.3936	-1.7512				1.3932	-1.9806				1.3932	-2.1835
		1.3936	-0.8154				1.3939	-1.75				1.3936	-1.9794				1.3936	-2.1823
		1.3939	-0.8138				1.3943	-1.7488				1.3939	-1.9782				1.3939	-2.1811
		1.3943	-0.8122				1.3946	-1.7475				1.3943	-1.977				1.3943	-2.1799
		1.3946	-0.8107				1.3949	-1.7463				1.3946	-1.9758				1.3946	-2.1787
		1.3949	-0.8091				1.3953	-1.7451				1.3949	-1.9746				1.3949	-2.1774
		1.3953	-0.8076				1.3956	-1.7439				1.3953	-1.9733				1.3953	-2.1762
		1.3956	-0.806				1.396	-1.7427				1.3956	-1.9721				1.3956	-2.175
		1.396	-0.8044				1.3963	-1.7415				1.396	-1.9709				1.396	-2.1738
		1.3963	-0.8029				1.3967	-1.7403				1.3963	-1.9697				1.3963	-2.1726
		1.3967	-0.8013				1.397	-1.7391				1.3967	-1.9685				1.3967	-2.1713
		1.397	-0.7997				1.3973	-1.7379				1.397	-1.9673				1.397	-2.1701
		1.3973	-0.7982				1.3977	-1.7367				1.3973	-1.966				1.3973	-2.1689
		1.3977	-0.7966				1.398	-1.7355				1.3977	-1.9648				1.3977	-2.1677
		1.398	-0.795				1.3984	-1.7343				1.398	-1.9636				1.398	-2.1665
		1.3984	-0.7935				1.3987	-1.7331				1.3984	-1.9624				1.3984	-2.1653
		1.3987	-0.7919				1.399	-1.7319				1.3987	-1.9612				1.3987	-2.164
		1.399	-0.7903				1.3994	-1.7307				1.399	-1.96				1.399	-2.1628
		1.3994	-0.7888				1.3997	-1.7295				1.3994	-1.9588				1.3994	-2.1616
		1.3997	-0.7872				1.4001	-1.7283				1.3997	-1.9575				1.3997	-2.1604
		1.4001	-0.7856				1.4004	-1.7271				1.4001	-1.9563				1.4001	-2.1592
		1.4004	-0.7841				1.4007	-1.7259				1.4004	-1.9551				1.4004	-2.1579
		1.4007	-0.7825				1.4011	-1.7247				1.4007	-1.9539				1.4007	-2.1567
		1.4011	-0.7809				1.4014	-1.7235				1.4011	-1.9527				1.4011	-2.1555
		1.4014	-0.7794				1.4018	-1.7223				1.4014	-1.9515				1.4014	-2.1543
		1.4018	-0.7778				1.4021	-1.7211				1.4018	-1.9502				1.4018	-2.1531
		1.4021	-0.7763				1.4024	-1.7199				1.4021	-1.949				1.4021	-2.1519
		1.4024	-0.7747				1.4028	-1.7187				1.4024	-1.9478				1.4024	-2.1506
		1.4028	-0.7731				1.4031	-1.7175				1.4028	-1.9466				1.4028	-2.1494
		1.4031	-0.7716				1.4035	-1.7163				1.4031	-1.9454				1.4031	-2.1482
		1.4035	-0.77				1.4038	-1.7151				1.4035	-1.9442				1.4035	-2.147
		1.4038	-0.7684				1.4041	-1.7139				1.4038	-1.9429				1.4038	-2.1458
		1.4041	-0.7669				1.4045	-1.7127				1.4041	-1.9417				1.4041	-2.1445
		1.4045	-0.7653				1.4048	-1.7115				1.4045	-1.9405				1.4045	-2.1433
		1.4048	-0.7637				1.4052	-1.7103				1.4048	-1.9393				1.4048	-2.1421
		1.4052	-0.7622				1.4055	-1.7091				1.4052	-1.9381				1.4052	-2.1409
		1.4055	-0.7606				1.4058	-1.7079				1.4055	-1.9369				1.4055	-2.1397
		1.4058	-0.759				1.4062	-1.7067				1.4058	-1.9356				1.4058	-2.1385
		1.4062	-0.7575				1.4065	-1.7055				1.4062	-1.9344				1.4062	-2.1372
		1.4065	-0.7559				1.4069	-1.7043				1.4065	-1.9332				1.4065	-2.136
		1.4069	-0.7543				1.4072	-1.7031				1.4069	-1.932				1.4069	-2.1348
		1.4072	-0.7528				1.4075	-1.7019				1.4072	-1.9308				1.4072	-2.1336
		1.4075	-0.7512				1.4079	-1.7007				1.4075	-1.9296				1.4075	-2.1324
		1.4079	-0.7496				1.4082	-1.6995				1.4079	-1.9283				1.4079	-2.1312
		1.4082	-0.7481				1.4086	-1.6983				1.4082	-1.9271				1.4082	-2.1299
		1.4086	-0.7465				1.4089	-1.6971				1.4086	-1.9259				1.4086	-2.1287
		1.4089	-0.745				1.4093	-1.6959				1.4089	-1.9247				1.4089	-2.1275
		1.4093	-0.7434				1.4096	-1.6947				1.4093	-1.9235				1.4093	-2.1263
		1.4096	-0.7418				1.4099	-1.6935				1.4096	-1.9223				1.4096	-2.1251
		1.4099	-0.7403				1.4103	-1.6923				1.4099	-1.9211				1.4099	-2.1238
		1.4103	-0.7387				1.4106	-1.6911				1.4103	-1.9198				1.4103	-2.1226
		1.4106	-0.7371				1.411	-1.6899				1.4106	-1.9186				1.4106	-2.1214
		1.411	-0.7356				1.4113	-1.6887				1.411	-1.9174				1.411	-2.1202
		1.4113	-0.734				1.4116	-1.6875				1.4113	-1.9162				1.4113	-2.119
		1.4116	-0.7324				1.412	-1.6863				1.4116	-1.915				1.4116	-2.1178
		1.412	-0.7309				1.4123	-1.6851				1.412	-1.9138				1.412	-2.1165
		1.4123	-0.7293				1.4127	-1.6839				1.4123	-1.9125				1.4123	-2.1153
		1.4127	-0.7277				1.413	-1.6826				1.4127	-1.9113				1.4127	-2.1141
		1.413	-0.7262				1.4133	-1.6814				1.413	-1.9101				1.413	-2.1129
		1.4133	-0.7246				1.4137	-1.6802				1.4133	-1.9089				1.4133	-2.1117
		1.4137	-0.723				1.414	-1.679				1.4137	-1.9077				1.4137	-2.1104
		1.414	-0.7215				1.4144	-1.6778				1.414	-1.9065				1.414	-2.1092
		1.4144	-0.7199				1.4147	-1.6766				1.4144	-1.9052				1.4144	-2.108
		1.4147	-0.7183				1.415	-1.6754				1.4147	-1.904				1.4147	-2.1068
		1.415	-0.7168				1.4154	-1.6742				1.415	-1.9028				1.415	-2.1056
		1.4154	-0.7152				1.4157	-1.673				1.4154	-1.9016				1.4154	-2.1044
		1.4157	-0.7137				1.4161	-1.6718				1.4157	-1.9004				1.4157	-2.1031
		1.4161	-0.7121				1.4164	-1.6706				1.4161	-1.8992				1.4161	-2.1019
		1.4164	-0.7105				1.4167	-1.6694				1.4164	-1.8979				1.4164	-2.1007
		1.4167	-0.709				1.4171	-1.6682				1.4167	-1.8967				1.4167	-2.0995
		1.4171	-0.7074				1.4174	-1.667				1.4171	-1.8955				1.4171	-2.0983
		1.4174	-0.7058				1.4178	-1.6658				1.4174	-1.8943				1.4174	-2.097
		1.4178	-0.7043				1.4181	-1.6646				1.4178	-1.8931				1.4178	-2.0958
		1.4181	-0.7027				1.4184	-1.6634				1.4181	-1.8919				1.4181	-2.0946
		1.4184	-0.7011				1.4188	-1.6622				1.4184	-1.8906				1.4184	-2.0934
		1.4188	-0.6996				1.4191	-1.661				1.4188	-1.8894				1.4188	-2.0922
		1.4191	-0.698				1.4195	-1.6598				1.4191	-1.8882				1.4191	-2.091
		1.4195	-0.6964				1.4198	-1.6586				1.4195	-1.887				1.4195	-2.0897
		1.4198	-0.6949				1.4202	-1.6574				1.4198	-1.8858				1.4198	-2.0885
		1.4202	-0.6933				1.4205	-1.6562				1.4202	-1.8846				1.4202	-2.0873
		1.4205	-0.6917				1.4208	-1.655				1.4205	-1.8834				1.4205	-2.0861
		1.4208	-0.6902				1.4212	-1.6538				1.4208	-1.8821				1.4208	-2.0849
		1.4212	-0.6886				1.4215	-1.6526				1.4212	-1.8809				1.4212	-2.0836
		1.4215	-0.6871				1.4219	-1.6514				1.4215	-1.8797				1.4215	-2.0824
		1.4219	-0.6855				1.4222	-1.6502				1.4219	-1.8785				1.4219	-2.0812
		1.4222	-0.6839				1.4225	-1.649				1.4222	-1.8773				1.4222	-2.08
		1.4225	-0.6824				1.4229	-1.6478				1.4225	-1.8761				1.4225	-2.0788
		1.4229	-0.6808				1.4232	-1.6466				1.4229	-1.8748				1.4229	-2.0776
		1.4232	-0.6792				1.4236	-1.6454				1.4232	-1.8736				1.4232	-2.0763
		1.4236	-0.6777				1.4239	-1.6442				1.4236	-1.8724				1.4236	-2.0751
		1.4239	-0.6761				1.4242	-1.643				1.4239	-1.8712				1.4239	-2.0739
		1.4242	-0.6745				1.4246	-1.6418				1.4242	-1.87				1.4242	-2.0727
		1.4246	-0.673				1.4249	-1.6406				1.4246	-1.8688				1.4246	-2.0715
		1.4249	-0.6714				1.4253	-1.6394				1.4249	-1.8675				1.4249	-2.0702
		1.4253	-0.6698				1.4256	-1.6382				1.4253	-1.8663				1.4253	-2.069
		1.4256	-0.6683				1.4259	-1.637				1.4256	-1.8651				1.4256	-2.0678
		1.4259	-0.6667				1.4263	-1.6358				1.4259	-1.8639				1.4259	-2.0666
		1.4263	-0.6651				1.4266	-1.6346				1.4263	-1.8627				1.4263	-2.0654
		1.4266	-0.6636				1.427	-1.6334				1.4266	-1.8615				1.4266	-2.0642
		1.427	-0.662				1.4273	-1.6322				1.427	-1.8602				1.427	-2.0629
		1.4273	-0.6604				1.4276	-1.631				1.4273	-1.859				1.4273	-2.0617
		1.4276	-0.6589				1.428	-1.6298				1.4276	-1.8578				1.4276	-2.0605
		1.428	-0.6573				1.4283	-1.6286				1.428	-1.8566				1.428	-2.0593
		1.4283	-0.6558				1.4287	-1.6274				1.4283	-1.8554				1.4283	-2.0581
		1.4287	-0.6542				1.429	-1.6262				1.4287	-1.8542				1.4287	-2.0568
		1.429	-0.6526				1.4293	-1.625				1.429	-1.8529				1.429	-2.0556
		1.4293	-0.6511				1.4297	-1.6238				1.4293	-1.8517				1.4293	-2.0544
		1.4297	-0.6495				1.43	-1.6226				1.4297	-1.8505				1.4297	-2.0532
		1.43	-0.6479				1.4304	-1.6214				1.43	-1.8493				1.43	-2.052
		1.4304	-0.6464				1.4307	-1.6202				1.4304	-1.8481				1.4304	-2.0508
		1.4307	-0.6448				1.4311	-1.6189				1.4307	-1.8469				1.4307	-2.0495
		1.4311	-0.6432				1.4314	-1.6177				1.4311	-1.8457				1.4311	-2.0483
		1.4314	-0.6417				1.4317	-1.6165				1.4314	-1.8444				1.4314	-2.0471
		1.4317	-0.6401				1.4321	-1.6153				1.4317	-1.8432				1.4317	-2.0459
		1.4321	-0.6385				1.4324	-1.6141				1.4321	-1.842				1.4321	-2.0447
		1.4324	-0.637				1.4328	-1.6129				1.4324	-1.8408				1.4324	-2.0434
		1.4328	-0.6354				1.4331	-1.6117				1.4328	-1.8396				1.4328	-2.0422
		1.4331	-0.6338				1.4334	-1.6105				1.4331	-1.8384				1.4331	-2.041
		1.4334	-0.6323				1.4338	-1.6093				1.4334	-1.8371				1.4334	-2.0398
		1.4338	-0.6307				1.4341	-1.6081				1.4338	-1.8359				1.4338	-2.0386
		1.4341	-0.6291				1.4345	-1.6069				1.4341	-1.8347				1.4341	-2.0374
		1.4345	-0.6276				1.4348	-1.6057				1.4345	-1.8335				1.4345	-2.0361
		1.4348	-0.626				1.4351	-1.6045				1.4348	-1.8323				1.4348	-2.0349
		1.4351	-0.6245				1.4355	-1.6033				1.4351	-1.8311				1.4351	-2.0337
		1.4355	-0.6229				1.4358	-1.6021				1.4355	-1.8298				1.4355	-2.0325
		1.4358	-0.6213				1.4362	-1.6009				1.4358	-1.8286				1.4358	-2.0313
		1.4362	-0.6198				1.4365	-1.5997				1.4362	-1.8274				1.4362	-2.03
		1.4365	-0.6182				1.4368	-1.5985				1.4365	-1.8262				1.4365	-2.0288
		1.4368	-0.6166				1.4372	-1.5973				1.4368	-1.825				1.4368	-2.0276
		1.4372	-0.6151				1.4375	-1.5961				1.4372	-1.8238				1.4372	-2.0264
		1.4375	-0.6135				1.4379	-1.5949				1.4375	-1.8225				1.4375	-2.0252
		1.4379	-0.6119				1.4382	-1.5937				1.4379	-1.8213				1.4379	-2.024
		1.4382	-0.6104				1.4385	-1.5925				1.4382	-1.8201				1.4382	-2.0227
		1.4385	-0.6088				1.4389	-1.5913				1.4385	-1.8189				1.4385	-2.0215
		1.4389	-0.6072				1.4392	-1.5901				1.4389	-1.8177				1.4389	-2.0203
		1.4392	-0.6057				1.4396	-1.5889				1.4392	-1.8165				1.4392	-2.0191
		1.4396	-0.6041				1.4399	-1.5877				1.4396	-1.8152				1.4396	-2.0179
		1.4399	-0.6025				1.4402	-1.5865				1.4399	-1.814				1.4399	-2.0166
		1.4402	-0.601				1.4406	-1.5853				1.4402	-1.8128				1.4402	-2.0154
		1.4406	-0.5994				1.4409	-1.5841				1.4406	-1.8116				1.4406	-2.0142
		1.4409	-0.5978				1.4413	-1.5829				1.4409	-1.8104				1.4409	-2.013
		1.4413	-0.5963				1.4416	-1.5817				1.4413	-1.8092				1.4413	-2.0118
		1.4416	-0.5947				1.442	-1.5805				1.4416	-1.808				1.4416	-2.0106
		1.442	-0.5932				1.4423	-1.5793				1.442	-1.8067				1.442	-2.0093
		1.4423	-0.5916				1.4426	-1.5781				1.4423	-1.8055				1.4423	-2.0081
		1.4426	-0.59				1.443	-1.5769				1.4426	-1.8043				1.4426	-2.0069
		1.443	-0.5885				1.4433	-1.5757				1.443	-1.8031				1.443	-2.0057
		1.4433	-0.5869				1.4437	-1.5745				1.4433	-1.8019				1.4433	-2.0045
		1.4437	-0.5853				1.444	-1.5733				1.4437	-1.8007				1.4437	-2.0033
		1.444	-0.5838				1.4443	-1.5721				1.444	-1.7994				1.444	-2.002
		1.4443	-0.5822				1.4447	-1.5709				1.4443	-1.7982				1.4443	-2.0008
		1.4447	-0.5806				1.445	-1.5697				1.4447	-1.797				1.4447	-1.9996
		1.445	-0.5791				1.4454	-1.5685				1.445	-1.7958				1.445	-1.9984
		1.4454	-0.5775				1.4457	-1.5673				1.4454	-1.7946				1.4454	-1.9972
		1.4457	-0.5759				1.446	-1.5661				1.4457	-1.7934				1.4457	-1.9959
		1.446	-0.5744				1.4464	-1.5649				1.446	-1.7921				1.446	-1.9947
		1.4464	-0.5728				1.4467	-1.5637				1.4464	-1.7909				1.4464	-1.9935
		1.4467	-0.5712				1.4471	-1.5625				1.4467	-1.7897				1.4467	-1.9923
		1.4471	-0.5697				1.4474	-1.5613				1.4471	-1.7885				1.4471	-1.9911
		1.4474	-0.5681				1.4477	-1.5601				1.4474	-1.7873				1.4474	-1.9899
		1.4477	-0.5665				1.4481	-1.5589				1.4477	-1.7861				1.4477	-1.9886
		1.4481	-0.565				1.4484	-1.5577				1.4481	-1.7848				1.4481	-1.9874
		1.4484	-0.5634				1.4488	-1.5565				1.4484	-1.7836				1.4484	-1.9862
		1.4488	-0.5619				1.4491	-1.5553				1.4488	-1.7824				1.4488	-1.985
		1.4491	-0.5603				1.4494	-1.554				1.4491	-1.7812				1.4491	-1.9838
		1.4494	-0.5587				1.4498	-1.5528				1.4494	-1.78				1.4494	-1.9825
		1.4498	-0.5572				1.4501	-1.5516				1.4498	-1.7788				1.4498	-1.9813
		1.4501	-0.5556				1.4505	-1.5504				1.4501	-1.7775				1.4501	-1.9801
		1.4505	-0.554				1.4508	-1.5492				1.4505	-1.7763				1.4505	-1.9789
		1.4508	-0.5525				1.4511	-1.548				1.4508	-1.7751				1.4508	-1.9777
		1.4511	-0.5509				1.4515	-1.5468				1.4511	-1.7739				1.4511	-1.9765
		1.4515	-0.5493				1.4518	-1.5456				1.4515	-1.7727				1.4515	-1.9752
		1.4518	-0.5478				1.4522	-1.5444				1.4518	-1.7715				1.4518	-1.974
		1.4522	-0.5462				1.4525	-1.5432				1.4522	-1.7703				1.4522	-1.9728
		1.4525	-0.5446				1.4529	-1.542				1.4525	-1.769				1.4525	-1.9716
		1.4529	-0.5431				1.4532	-1.5408				1.4529	-1.7678				1.4529	-1.9704
		1.4532	-0.5415				1.4535	-1.5396				1.4532	-1.7666				1.4532	-1.9691
		1.4535	-0.5399				1.4539	-1.5384				1.4535	-1.7654				1.4535	-1.9679
		1.4539	-0.5384				1.4542	-1.5372				1.4539	-1.7642				1.4539	-1.9667
		1.4542	-0.5368				1.4546	-1.536				1.4542	-1.763				1.4542	-1.9655
		1.4546	-0.5352				1.4549	-1.5348				1.4546	-1.7617				1.4546	-1.9643
		1.4549	-0.5337				1.4552	-1.5336				1.4549	-1.7605				1.4549	-1.9631
		1.4552	-0.5321				1.4556	-1.5324				1.4552	-1.7593				1.4552	-1.9618
		1.4556	-0.5306				1.4559	-1.5312				1.4556	-1.7581				1.4556	-1.9606
		1.4559	-0.529				1.4563	-1.53				1.4559	-1.7569				1.4559	-1.9594
		1.4563	-0.5274				1.4566	-1.5288				1.4563	-1.7557				1.4563	-1.9582
		1.4566	-0.5259				1.4569	-1.5276				1.4566	-1.7544				1.4566	-1.957
		1.4569	-0.5243				1.4573	-1.5264				1.4569	-1.7532				1.4569	-1.9557
		1.4573	-0.5227				1.4576	-1.5252				1.4573	-1.752				1.4573	-1.9545
		1.4576	-0.5212				1.458	-1.524				1.4576	-1.7508				1.4576	-1.9533
		1.458	-0.5196				1.4583	-1.5228				1.458	-1.7496				1.458	-1.9521
		1.4583	-0.518				1.4586	-1.5216				1.4583	-1.7484				1.4583	-1.9509
		1.4586	-0.5165				1.459	-1.5204				1.4586	-1.7471				1.4586	-1.9497
		1.459	-0.5149				1.4593	-1.5192				1.459	-1.7459				1.459	-1.9484
		1.4593	-0.5133				1.4597	-1.518				1.4593	-1.7447				1.4593	-1.9472
		1.4597	-0.5118				1.46	-1.5168				1.4597	-1.7435				1.4597	-1.946
		1.46	-0.5102				1.4603	-1.5156				1.46	-1.7423				1.46	-1.9448
		1.4603	-0.5086				1.4607	-1.5144				1.4603	-1.7411				1.4603	-1.9436
		1.4607	-0.5071				1.461	-1.5132				1.4607	-1.7398				1.4607	-1.9423
		1.461	-0.5055				1.4614	-1.512				1.461	-1.7386				1.461	-1.9411
		1.4614	-0.5039				1.4617	-1.5108				1.4614	-1.7374				1.4614	-1.9399
		1.4617	-0.5024				1.462	-1.5096				1.4617	-1.7362				1.4617	-1.9387
		1.462	-0.5008				1.4624	-1.5084				1.462	-1.735				1.462	-1.9375
		1.4624	-0.4993				1.4627	-1.5072				1.4624	-1.7338				1.4624	-1.9363
		1.4627	-0.4977				1.4631	-1.506				1.4627	-1.7326				1.4627	-1.935
		1.4631	-0.4961				1.4634	-1.5048				1.4631	-1.7313				1.4631	-1.9338
		1.4634	-0.4946				1.4638	-1.5036				1.4634	-1.7301				1.4634	-1.9326
		1.4638	-0.493				1.4641	-1.5024				1.4638	-1.7289				1.4638	-1.9314
		1.4641	-0.4914				1.4644	-1.5012				1.4641	-1.7277				1.4641	-1.9302
		1.4644	-0.4899				1.4648	-1.5				1.4644	-1.7265				1.4644	-1.9289
		1.4648	-0.4883				1.4651	-1.4988				1.4648	-1.7253				1.4648	-1.9277
		1.4651	-0.4867				1.4655	-1.4976				1.4651	-1.724				1.4651	-1.9265
		1.4655	-0.4852				1.4658	-1.4964				1.4655	-1.7228				1.4655	-1.9253
		1.4658	-0.4836				1.4661	-1.4952				1.4658	-1.7216				1.4658	-1.9241
		1.4661	-0.482				1.4665	-1.494				1.4661	-1.7204				1.4661	-1.9229
		1.4665	-0.4805				1.4668	-1.4928				1.4665	-1.7192				1.4665	-1.9216
		1.4668	-0.4789				1.4672	-1.4916				1.4668	-1.718				1.4668	-1.9204
		1.4672	-0.4773				1.4675	-1.4904				1.4672	-1.7167				1.4672	-1.9192
		1.4675	-0.4758				1.4678	-1.4891				1.4675	-1.7155				1.4675	-1.918
		1.4678	-0.4742				1.4682	-1.4879				1.4678	-1.7143				1.4678	-1.9168
		1.4682	-0.4726				1.4685	-1.4867				1.4682	-1.7131				1.4682	-1.9155
		1.4685	-0.4711				1.4689	-1.4855				1.4685	-1.7119				1.4685	-1.9143
		1.4689	-0.4695				1.4692	-1.4843				1.4689	-1.7107				1.4689	-1.9131
		1.4692	-0.468				1.4695	-1.4831				1.4692	-1.7094				1.4692	-1.9119
		1.4695	-0.4664				1.4699	-1.4819				1.4695	-1.7082				1.4695	-1.9107
		1.4699	-0.4648				1.4702	-1.4807				1.4699	-1.707				1.4699	-1.9095
		1.4702	-0.4633				1.4706	-1.4795				1.4702	-1.7058				1.4702	-1.9082
		1.4706	-0.4617				1.4709	-1.4783				1.4706	-1.7046				1.4706	-1.907
		1.4709	-0.4601				1.4712	-1.4771				1.4709	-1.7034				1.4709	-1.9058
		1.4712	-0.4586				1.4716	-1.4759				1.4712	-1.7021				1.4712	-1.9046
		1.4716	-0.457				1.4719	-1.4747				1.4716	-1.7009				1.4716	-1.9034
		1.4719	-0.4554				1.4723	-1.4735				1.4719	-1.6997				1.4719	-1.9021
		1.4723	-0.4539				1.4726	-1.4723				1.4723	-1.6985				1.4723	-1.9009
		1.4726	-0.4523				1.4729	-1.4711				1.4726	-1.6973				1.4726	-1.8997
		1.4729	-0.4507				1.4733	-1.4699				1.4729	-1.6961				1.4729	-1.8985
		1.4733	-0.4492				1.4736	-1.4687				1.4733	-1.6949				1.4733	-1.8973
		1.4736	-0.4476				1.474	-1.4675				1.4736	-1.6936				1.4736	-1.8961
		1.474	-0.446				1.4743	-1.4663				1.474	-1.6924				1.474	-1.8948
		1.4743	-0.4445				1.4747	-1.4651				1.4743	-1.6912				1.4743	-1.8936
		1.4747	-0.4429				1.475	-1.4639				1.4747	-1.69				1.4747	-1.8924
		1.475	-0.4413				1.4753	-1.4627				1.475	-1.6888				1.475	-1.8912
		1.4753	-0.4398				1.4757	-1.4615				1.4753	-1.6876				1.4753	-1.89
		1.4757	-0.4382				1.476	-1.4603				1.4757	-1.6863				1.4757	-1.8887
		1.476	-0.4367				1.4764	-1.4591				1.476	-1.6851				1.476	-1.8875
		1.4764	-0.4351				1.4767	-1.4579				1.4764	-1.6839				1.4764	-1.8863
		1.4767	-0.4335				1.477	-1.4567				1.4767	-1.6827				1.4767	-1.8851
		1.477	-0.432				1.4774	-1.4555				1.477	-1.6815				1.477	-1.8839
		1.4774	-0.4304				1.4777	-1.4543				1.4774	-1.6803				1.4774	-1.8827
		1.4777	-0.4288				1.4781	-1.4531				1.4777	-1.679				1.4777	-1.8814
		1.4781	-0.4273				1.4784	-1.4519				1.4781	-1.6778				1.4781	-1.8802
		1.4784	-0.4257				1.4787	-1.4507				1.4784	-1.6766				1.4784	-1.879
		1.4787	-0.4241				1.4791	-1.4495				1.4787	-1.6754				1.4787	-1.8778
		1.4791	-0.4226				1.4794	-1.4483				1.4791	-1.6742				1.4791	-1.8766
		1.4794	-0.421				1.4798	-1.4471				1.4794	-1.673				1.4794	-1.8753
		1.4798	-0.4194				1.4801	-1.4459				1.4798	-1.6717				1.4798	-1.8741
		1.4801	-0.4179				1.4804	-1.4447				1.4801	-1.6705				1.4801	-1.8729
		1.4804	-0.4163				1.4808	-1.4435				1.4804	-1.6693				1.4804	-1.8717
		1.4808	-0.4147				1.4811	-1.4423				1.4808	-1.6681				1.4808	-1.8705
		1.4811	-0.4132				1.4815	-1.4411				1.4811	-1.6669				1.4811	-1.8693
		1.4815	-0.4116				1.4818	-1.4399				1.4815	-1.6657				1.4815	-1.868
		1.4818	-0.41				1.4821	-1.4387				1.4818	-1.6644				1.4818	-1.8668
		1.4821	-0.4085				1.4825	-1.4375				1.4821	-1.6632				1.4821	-1.8656
		1.4825	-0.4069				1.4828	-1.4363				1.4825	-1.662				1.4825	-1.8644
		1.4828	-0.4054				1.4832	-1.4351				1.4828	-1.6608				1.4828	-1.8632
		1.4832	-0.4038				1.4835	-1.4339				1.4832	-1.6596				1.4832	-1.862
		1.4835	-0.4022				1.4838	-1.4327				1.4835	-1.6584				1.4835	-1.8607
		1.4838	-0.4007				1.4842	-1.4315				1.4838	-1.6572				1.4838	-1.8595
		1.4842	-0.3991				1.4845	-1.4303				1.4842	-1.6559				1.4842	-1.8583
		1.4845	-0.3975				1.4849	-1.4291				1.4845	-1.6547				1.4845	-1.8571
		1.4849	-0.396				1.4852	-1.4279				1.4849	-1.6535				1.4849	-1.8559
		1.4852	-0.3944				1.4856	-1.4267				1.4852	-1.6523				1.4852	-1.8546
		1.4856	-0.3928									1.4856	-1.6511				1.4856	-1.8534

## Sheet: Fig. 3h
Ro	Ea (eV)	Standard deviation
Powder-packed PNC at OCV	0.1139	±0.01399
NAUP-PNC at OCV	0.1055	±0.01197
NAUP-PNC at 1.30 V 1st cell	0.1059	±0.01323
NAUP-PNC at 1.30 V 2nd cell	0.1064	±0.01378
Rp	Ea (eV)	Standard deviation
Powder-packed PNC at OCV	0.32935	±0.01807
NAUP-PNC at OCV	0.30406	±0.01371
NAUP-PNC at 1.30 V 1st cell	0.30768	±0.01742
NAUP-PNC at 1.30 V 2nd cell	0.30817	±0.01728

## Sheet: Fig. 4f
Power-packed			NAUP-650			NAUP-750			NAUP-850
PPD (W cm-2)	CD at 1.30V (A cm-2)		PPD (W cm-2)	CD at 1.30V (A cm-2)		PPD (W cm-2)	CD at 1.30V (A cm-2)		PPD (W cm-2)	CD at 1.30V (A cm-2)
0.9056	1.2557		1.2841	1.2864		1.5012	1.3452		1.2241	1.2631

## Sheet: Fig. 5a
600ºC				550ºC				500ºC				450ºC				400ºC
Current density (A cm-2)	Voltage (V)	Power density (W cm-2)		Current density (A cm-2)	Voltage (V)	Power density (W cm-2)		Current density (A cm-2)	Voltage (V)	Power density (W cm-2)		Current density (A cm-2)	Voltage (V)	Power density (W cm-2)		Current density (A cm-2)	Voltage (V)	Power density (W cm-2)
0.0056	1.0277	0.00575512		0.0013	1.0326	0.00134238		0.0012	1.0415	0.0012498		0.02	1.0663	0.021326		0.0292	1.051	0.0306892
0.0512	1.0143	0.0519322		0.0354	1.0202	0.0361151		0.0328	1.0259	0.0336495		0.0503	1.0417	0.0523975		0.0568	1.0244	0.0581859
0.1074	0.9979	0.107174		0.0696	1.0078	0.0701429		0.0685	1.0082	0.0690617		0.0807	1.0171	0.08208		0.0845	0.9979	0.0843226
0.1846	0.9785	0.180631		0.1123	0.9923	0.111435		0.0958	0.9947	0.0952923		0.1111	0.9925	0.110267		0.1122	0.9713	0.10898
0.1513	0.9846	0.14897		0.1607	0.9748	0.15665		0.1379	0.9739	0.134301		0.1415	0.9679	0.136958		0.1398	0.9447	0.132069
0.2338	0.9609	0.224658		0.1977	0.9614	0.190069		0.1736	0.9562	0.165996		0.1719	0.9434	0.16217		0.1675	0.9182	0.153799
0.2864	0.9455	0.270791		0.2319	0.949	0.220073		0.2136	0.9364	0.200015		0.2023	0.9188	0.185873		0.1952	0.8916	0.17404
0.332	0.9322	0.30949		0.2718	0.9346	0.254024		0.2556	0.9156	0.234027		0.2327	0.8942	0.20808		0.2228	0.865	0.192722
0.3882	0.9158	0.355514		0.3116	0.9201	0.286703		0.2913	0.8979	0.261558		0.2631	0.8696	0.228792		0.2505	0.8385	0.210044
0.4338	0.9024	0.391461		0.3515	0.9057	0.318354		0.3334	0.877	0.292392		0.2935	0.845	0.248007		0.2782	0.8119	0.225871
0.4865	0.887	0.431526		0.3914	0.8912	0.348816		0.3775	0.8552	0.322838		0.3239	0.8204	0.265728		0.3058	0.7853	0.240145
0.5181	0.8778	0.454788		0.4312	0.8768	0.378076		0.4027	0.8427	0.339355		0.3543	0.7958	0.281952		0.3335	0.7588	0.25306
0.5672	0.8634	0.48972		0.4753	0.8572	0.407427		0.4364	0.826	0.360466		0.3847	0.7712	0.296681		0.3612	0.7322	0.264471
0.6093	0.8489	0.517235		0.5109	0.8479	0.433192		0.4637	0.8125	0.376756		0.4151	0.7466	0.309914		0.3889	0.7056	0.274408
0.6374	0.8429	0.537264		0.5423	0.8366	0.453688		0.4994	0.7948	0.396923		0.4455	0.722	0.321651		0.4165	0.6791	0.282845
0.6795	0.8306	0.564393		0.5736	0.8252	0.473335		0.5247	0.7823	0.410473		0.4759	0.6974	0.331893		0.4442	0.6525	0.289841
0.7111	0.8213	0.584026		0.6135	0.8108	0.497426		0.5604	0.7646	0.428482		0.5063	0.6729	0.340689		0.4719	0.6259	0.295362
0.7568	0.808	0.611494		0.6533	0.7964	0.520288		0.594	0.7479	0.444253		0.5367	0.6483	0.347943		0.4995	0.5994	0.2994
0.7954	0.7967	0.633695		0.7017	0.7788	0.546484		0.6298	0.7302	0.45988		0.5671	0.6237	0.3537		0.5272	0.5728	0.30198
0.841	0.7833	0.658755		0.7501	0.7613	0.571051		0.6571	0.7167	0.470944		0.5975	0.5991	0.357962		0.5549	0.5462	0.303086
0.8761	0.7731	0.677313		0.8014	0.7427	0.5952		0.6844	0.7031	0.481202		0.6279	0.5745	0.360729		0.5825	0.5197	0.302725
0.9077	0.7638	0.693301		0.8469	0.7262	0.615019		0.7223	0.6844	0.494342		0.6583	0.5499	0.361999		0.6102	0.4931	0.30089
0.9428	0.7536	0.710494		0.884	0.7128	0.630115		0.7538	0.6688	0.504141		0.6887	0.5253	0.361774		0.6379	0.4665	0.29758
0.9744	0.7443	0.725246		0.9324	0.6953	0.648298		0.7874	0.6521	0.513464		0.7191	0.5007	0.360053		0.6655	0.44	0.29282
1.02	0.731	0.74562		0.9836	0.6767	0.665602		0.819	0.6365	0.521293		0.7495	0.4761	0.356837		0.6932	0.4134	0.286569
1.0692	0.7166	0.766189		1.0349	0.6581	0.681068		0.8421	0.625	0.526312		0.7799	0.4515	0.352125		0.7209	0.3868	0.278844
1.1043	0.7064	0.780078		1.089	0.6385	0.695326		0.8715	0.6105	0.532051		0.8103	0.4269	0.345917		0.7486	0.3603	0.269721
1.1429	0.6951	0.79443		1.1374	0.621	0.706325		0.903	0.5949	0.537195		0.8407	0.4024	0.338298		0.7762	0.3337	0.259018
1.178	0.6848	0.806694		1.1858	0.6035	0.71563		0.9409	0.5761	0.542052		0.871	0.3778	0.329064		0.8039	0.3071	0.246878
1.2166	0.6735	0.81938		1.2342	0.5859	0.723118		0.9745	0.5595	0.545233		0.9014	0.3532	0.318374		0.8316	0.2806	0.233347
1.2552	0.6622	0.831193		1.2797	0.5694	0.728661		1.0082	0.5428	0.547251		0.9318	0.3286	0.306189		0.8592	0.254	0.218237
1.2938	0.6509	0.842134		1.3253	0.5529	0.732758		1.046	0.524	0.548104		0.9622	0.304	0.292509		0.8869	0.2274	0.201681
1.3394	0.6376	0.854001		1.3709	0.5364	0.735351		1.0964	0.4991	0.547213		0.9926	0.2794	0.277332		0.9146	0.2009	0.183743
1.378	0.6263	0.863041		1.4136	0.521	0.736486		1.1511	0.472	0.543319		1.023	0.2548	0.26066		0.9422	0.1743	0.164225
1.4167	0.615	0.871271		1.4506	0.5076	0.736325		1.2015	0.447	0.537071		1.0534	0.2302	0.242493		0.9699	0.1477	0.143254
1.4588	0.6003	0.875718		1.5047	0.488	0.734294		1.2436	0.4262	0.530022		1.0838	0.2056	0.222829		0.9976	0.1212	0.120909
1.5009	0.5804	0.871122		1.5503	0.4715	0.730966		1.2898	0.4033	0.520176		1.1142	0.181	0.20167		1.0253	0.0946	0.0969934
1.5571	0.5704	0.88817		1.5987	0.4539	0.72565		1.3256	0.3856	0.511151		1.1446	0.1564	0.179015
1.5992	0.5616	0.898111		1.6556	0.4333	0.717371		1.376	0.3606	0.496186		1.175	0.1319	0.154982
1.6343	0.5513	0.90099		1.7012	0.4168	0.70906		1.4181	0.3397	0.481729		1.2054	0.1073	0.129339
1.6764	0.539	0.90358		1.7524	0.3982	0.697806		1.4517	0.3231	0.469044
1.7115	0.5288	0.905041		1.8008	0.3807	0.685565		1.4937	0.3023	0.451546
1.7501	0.5175	0.905677		1.8549	0.3611	0.669804		1.5442	0.2773	0.428207
1.7922	0.5052	0.905419		1.9005	0.3446	0.654912		1.5904	0.2544	0.404598
1.8379	0.4918	0.903879		1.9517	0.326	0.636254
1.8765	0.4805	0.901658		2.0058	0.3064	0.614577
1.9116	0.4703	0.899025		2.0457	0.292	0.597344
1.9537	0.4579	0.894599		2.0827	0.2786	0.58024
1.9923	0.4466	0.889761		2.1226	0.2641	0.560579
2.0414	0.4323	0.882497
2.0801	0.421	0.875722
2.1222	0.4087	0.867343
2.1678	0.3953	0.856931
2.2134	0.382	0.845519
2.2661	0.3666	0.830752
2.3117	0.3532	0.816492
2.3609	0.3389	0.800109
2.4135	0.3235	0.780767

[truncated: 46 more sheets: Fig. 5b, Fig. 5c, Fig. 5d, Fig. 5e, Fig. 5f, Fig. 6a, Fig. 6b, Fig. 6c, Fig. 6d 1.50V, Fig. 6d 1.35V, Fig. 6d 1.20V, Fig. 6e, Fig. 7a, Fig. 7b, Fig. 7c, Fig. 7d, Fig. 7e, Fig. 7f, Fig. 7g, Fig. S1 …]
